# Supplementary material for: Development and Test of Highly Accurate End Point Free Energy Methods. 4. Expanding Solvents Capability and logBB Prediction
Source: J Phys Chem B. 2026 May 5;130(19):4994–5001. doi: 10.1021/acs.jpcb.6c00810 (PMC13181792; doi:10.1021/acs.jpcb.6c00810)
Supplement: Supplementary file 1 [file jp6c00810_si_001.csv]

solute_id	expt	pbsa	smd	MNcode	MNname	formula
butanol
ch008	-4.45	-4.02	-3.47	0008noc	n-octane	H18C8
ch200	-3.39	-2.80	-4.04	0035ben	benzene	H6C6
ch201	-4.50	-3.70	-4.24	0036tol	toluene	H8C7
ch202	-4.46	-4.45	-4.63	0037eth	ethylbenzene	H10C8
chn011	-4.50	-4.62	-4.33	0103eth	ethylamine	H7C2N1
chn012	-5.04	-5.68	-4.83	0106pro	propylamine	H9C3N1
chn031	-5.15	-5.60	-4.43	0111die	diethylamine	H11C4N1
cho101	-4.73	-3.46	-4.47	0044met	methanol	H4C1O1
cho102	-5.02	-4.33	-5.47	0045eth	ethanol	H6C2O1
cho104	-6.03	-5.87	-6.40	0049but	1-butanol	H10C4O1
cho202	-8.69	-11.15	-10.98	0046eth	1,2-ethanediol	H6C2O2
cho504	-4.12	-4.96	-5.63	0076but	2-butanone	H8C4O1
cho601	-3.49	-2.35	-1.27	0069met	formaldehyde	H2C1O1
cho670	-6.81	-9.37	-10.11	0086eth	aceticacid	H4C2O2
cho671	-7.17	-6.61	-6.56	0087pro	propanoicacid	H6C3O2
cho672	-7.66	-7.57	-7.00	0088but	butanoicacid	H8C4O2
cho673	-8.02	-8.31	-7.53	0089pen	pentanoicacid	H10C5O2
cho674	-8.75	-9.38	-7.99	0090hex	hexanoicacid	H12C6O2
chon101	-3.93	-4.79	-4.31	0506nit	nitromethane	H3C1N1O2
chon823	-16.05	-17.51	-13.62	n191	uracil	H4C4N2O2
oh02	-7.94	-6.47	-9.59	n017	hydrogenperoxide	H2O2
pentanol
ch200	-3.53	-3.04	-3.99	0035ben	benzene	H6C6
ch201	-4.25	-3.98	-4.19	0036tol	toluene	H8C7
ch202	-4.48	-4.75	-4.58	0037eth	ethylbenzene	H10C8
chn010	-3.95	-4.17	-3.67	0228met	methylamine	H5C1N1
chn011	-4.27	-4.80	-4.25	0103eth	ethylamine	H7C2N1
chn012	-4.88	-5.88	-4.74	0106pro	propylamine	H9C3N1
chn013	-5.55	-6.81	-5.23	0110but	butylamine	H11C4N1
chn031	-5.30	-5.84	-4.37	0111die	diethylamine	H11C4N1
chn110	-6.44	-8.92	-7.29	0118ani	aniline	H7C6N1
cho105	-7.92	-7.02	-6.75	0052pen	1-pentanol	H12C5O1
cho350	-8.55	-8.25	-7.65	0053phe	phenol	H6C6O1
cho352	-8.57	-8.57	-7.73	0055ocr	o-cresol	H8C7O1
cho354	-9.25	-9.26	-7.79	0057pcr	p-cresol	H8C7O1
cho601	-3.44	-2.50	-1.19	0069met	formaldehyde	H2C1O1
cho670	-6.65	-9.49	-9.91	0086eth	aceticacid	H4C2O2
cho671	-7.09	-6.80	-6.44	0087pro	propanoicacid	H6C3O2
cho672	-7.74	-7.79	-6.88	0088but	butanoicacid	H8C4O2
cho673	-8.17	-8.55	-7.41	0089pen	pentanoicacid	H10C5O2
cho674	-8.99	-9.65	-7.87	0090hex	hexanoicacid	H12C6O2
chobr010	-10.62	-9.03	-9.17	0215pbr	p-bromophenol	H5C6O1BR1
nh00	-3.13	-2.78	-3.84	0216amm	ammonia	H3N1
oh02	-7.46	-6.54	-9.44	n017	hydrogenperoxide	H2O2
dichloroethane
chcl040	-4.69	-4.07	-7.43	0521dic	dichloroethane	H4C2CL2
chn011	-3.19	-3.53	-3.90	0103eth	ethylamine	H7C2N1
chn012	-4.04	-4.39	-4.44	0106pro	propylamine	H9C3N1
chn013	-4.34	-5.12	-4.97	0110but	butylamine	H11C4N1
chn031	-4.00	-4.14	-4.23	0111die	diethylamine	H11C4N1
chn110	-7.39	-7.11	-8.21	0118ani	aniline	H7C6N1
chn140	-5.53	-4.86	-5.94	0116pyr	pyridine	H5C5N1
cho101	-2.53	-2.64	-2.79	0044met	methanol	H4C1O1
cho102	-2.83	-3.30	-3.84	0045eth	ethanol	H6C2O1
cho103	-3.85	-3.80	-4.29	0047pro	1-propanol	H8C3O1
cho104	-4.92	-4.51	-4.85	0049but	1-butanol	H10C4O1
cho105	-5.45	-5.21	-5.36	0052pen	1-pentanol	H12C5O1
cho106	-6.02	-6.02	-5.90	0054hex	1-hexanol	H14C6O1
cho107	-6.79	-6.80	-6.41	0058hep	1-heptanol	H16C7O1
cho350	-7.48	-6.54	-7.64	0053phe	phenol	H6C6O1
cho352	-7.73	-6.70	-7.73	0055ocr	o-cresol	H8C7O1
cho353	-6.91	-6.91	-7.86	0056mcr	m-cresol	H8C7O1
cho354	-7.75	-7.34	-7.80	0057pcr	p-cresol	H8C7O1
cho570	-7.83	-6.83	-7.98	0084met	acetophenone	H8C8O1
cho640	-7.23	-6.30	-7.07	0074ben	benzaldehyde	H6C7O1
cho651	-10.11	-10.47	-9.34	0150mhy	m-hydroxybenzaldehyde	H6C7O2
cho652	-10.70	-11.56	-9.71	0151phy	p-hydroxybenzaldehyde	H6C7O2
cho670	-4.89	-8.04	-7.90	0086eth	aceticacid	H4C2O2
cho671	-5.12	-5.32	-5.20	0087pro	propanoicacid	H6C3O2
cho672	-5.83	-6.09	-5.73	0088but	butanoicacid	H8C4O2
cho673	-6.47	-6.67	-6.28	0089pen	pentanoicacid	H10C5O2
cho674	-7.33	-7.56	-6.80	0090hex	hexanoicacid	H12C6O2
cho711	-4.55	-3.83	-3.61	0093met	methylacetate	H6C3O2
cho712	-4.93	-4.57	-4.59	0095eth	ethylacetate	H8C4O2
cho713	-5.40	-5.14	-5.21	0097pro	propylacetate	H10C5O2
cho714	-5.93	-5.85	-5.73	0099but	butylacetate	H12C6O2
cho715	-6.64	-6.69	-6.27	0101pen	pentylacetate	H14C7O2
cho731	-4.87	-4.25	-4.07	0094met	methylpropanoate	H8C4O2
cho751	-5.97	-5.69	-5.14	0098met	methylpentanoate	H12C6O2
cho753	-6.57	-6.46	-5.66	0100met	methylhexanoate	H14C7O2
chobr010	-9.10	-7.14	-9.01	0215pbr	p-bromophenol	H5C6O1BR1
chon800	-10.90	-11.62	-10.25	n008	benzamide	H7C7N1O1
chop001	-8.55	-10.03	-6.96	0220tri	trimethylphosphate	H9C3O4P1
chop002	-9.59	-11.42	-9.87	0221tri	triethylphosphate	H15C6O4P1
benzene
ch005	-2.99	-2.54	-3.37	0005npe	n-pentane	H12C5
ch006	-3.62	-3.13	-4.01	0006nhe	n-hexane	H14C6
ch008	-5.35	-4.27	-5.28	0008noc	n-octane	H18C8
ch076	-4.05	-2.38	-4.32	0018cyc	cyclohexane	H12C6
ch200	-4.55	-3.15	-4.95	0035ben	benzene	H6C6
ch201	-5.32	-3.75	-5.28	0036tol	toluene	H8C7
chn002	-2.80	-3.38	-2.50	0107tri	trimethylamine	H9C3N1
chn010	-2.66	-3.68	-1.58	0228met	methylamine	H5C1N1
chn011	-2.73	-3.94	-2.37	0103eth	ethylamine	H7C2N1
chn012	-3.68	-4.52	-3.02	0106pro	propylamine	H9C3N1
chn030	-3.01	-3.53	-2.06	0104dim	dimethylamine	H7C2N1
chn031	-4.02	-4.46	-3.48	0111die	diethylamine	H11C4N1
chn032	-5.09	-5.44	-4.78	0115dip	dipropylamine	H15C6N1
chn060	-5.03	-4.26	-4.33	0225pipa	piperidine	H11C5N1
chn110	-6.88	-6.02	-5.81	0118ani	aniline	H7C6N1
chn111	-7.37	-6.20	-6.17	n009	2-methylaniline	H9C7N1
chn112	-7.59	-6.70	-6.07	n011	4-methylaniline	H9C7N1
chn114	-6.64	-5.77	-6.18	0122Nme	N-methylaniline	H9C7N1
chn116	-7.61	-6.32	-6.11	n010	3-methylaniline	H9C7N1
chn140	-5.28	-4.95	-4.66	0116pyr	pyridine	H5C5N1
chn141	-5.86	-5.19	-5.00	0119met	2-methylpyridine	H7C6N1
chn143	-6.17	-5.45	-5.10	0121met	4-methylpyridine	H7C6N1
chn147	-6.39	-5.76	-5.35	0125dim	2,6-dimethylpyridine	H9C7N1
chn149	-7.64	-5.84	-5.44	0571dim	3,5-dimethylpyridine	H9C7N1
cho052	-5.21	-5.06	-3.80	0062dio	1,4-dioxane	H8C4O2
cho101	-2.58	-3.38	-1.66	0044met	methanol	H4C1O1
cho102	-3.42	-3.83	-2.86	0045eth	ethanol	H6C2O1
cho103	-3.87	-4.25	-3.49	0047pro	1-propanol	H8C3O1
cho104	-4.45	-4.81	-4.14	0049but	1-butanol	H10C4O1
cho105	-5.10	-5.32	-4.78	0052pen	1-pentanol	H12C5O1
cho106	-6.13	-5.88	-5.42	0054hex	1-hexanol	H14C6O1
cho107	-6.85	-6.50	-6.05	0058hep	1-heptanol	H16C7O1
cho108	-8.06	-7.00	-6.69	0236oct	1-octanol	H18C8O1
cho140	-3.48	-4.03	-3.41	0048pro	isopropanol	H8C3O1
cho160	-3.70	-4.48	-3.62	0050met	t-butanol	H10C4O1
cho350	-7.12	-5.77	-5.94	0053phe	phenol	H6C6O1
cho352	-7.44	-5.94	-6.16	0055ocr	o-cresol	H8C7O1
cho353	-6.66	-6.13	-6.26	0056mcr	m-cresol	H8C7O1
cho354	-7.35	-6.34	-6.24	0057pcr	p-cresol	H8C7O1
cho503	-3.79	-4.15	-3.99	0075pro	acetone	H6C3O1
cho504	-4.46	-4.41	-4.52	0076but	2-butanone	H8C4O1
cho505	-5.14	-4.97	-5.14	0078pen	2-pentanone	H10C5O1
cho506	-5.76	-5.59	-5.77	0080hex	2-hexanone	H12C6O1
cho507	-6.36	-6.12	-6.42	0082hep	2-heptanone	H14C7O1
cho651	-9.29	-8.02	-7.30	0150mhy	m-hydroxybenzaldehyde	H6C7O2
cho652	-9.73	-8.64	-7.47	0151phy	p-hydroxybenzaldehyde	H6C7O2
cho670	-4.02	-6.48	-5.08	0086eth	aceticacid	H4C2O2
cho671	-4.75	-5.14	-4.28	0087pro	propanoicacid	H6C3O2
cho672	-5.30	-5.72	-4.91	0088but	butanoicacid	H8C4O2
cho673	-6.01	-6.17	-5.56	0089pen	pentanoicacid	H10C5O2
cho674	-6.94	-6.78	-6.19	0090hex	hexanoicacid	H12C6O2
cho711	-4.04	-4.44	-3.14	0093met	methylacetate	H6C3O2
cho712	-4.53	-4.95	-4.21	0095eth	ethylacetate	H8C4O2
cho713	-5.21	-5.45	-4.95	0097pro	propylacetate	H10C5O2
cho714	-5.78	-5.96	-5.58	0099but	butylacetate	H12C6O2
cho715	-6.53	-6.56	-6.23	0101pen	pentylacetate	H14C7O2
cho731	-4.58	-4.76	-3.72	0094met	methylpropanoate	H8C4O2
cho751	-5.83	-5.83	-4.99	0098met	methylpentanoate	H12C6O2
cho753	-6.47	-6.39	-5.63	0100met	methylhexanoate	H14C7O2
cho800	-6.27	-6.41	-6.13	0240met	methylbenzoate	H8C8O2
chobr010	-8.81	-6.27	-7.43	0215pbr	p-bromophenol	H5C6O1BR1
chon101	-4.50	-4.31	-3.73	0506nit	nitromethane	H3C1N1O2
chon120	-7.60	-5.26	-6.38	0134nit	nitrobenzene	H5C6N1O2
chon800	-9.93	-8.90	-7.50	n008	benzamide	H7C7N1O1
chon841	-12.18	-9.52	-10.24	0401amia	1,1-dimethyl-3-phenylurea	H12C9N2O1
chonsp03	-8.58	-11.55	-12.03	0447pho	diethyl4-nitrophenylthiophosphonate	H14C10N1O5P1S1
chop001	-8.02	-7.99	-4.41	0220tri	trimethylphosphate	H9C3O4P1
chop002	-8.58	-9.09	-7.66	0221tri	triethylphosphate	H15C6O4P1
chop003	-9.34	-10.02	-9.70	0222tri	tripropylphosphate	H21C9O4P1
chopcl01	-9.09	-8.48	-5.78	0433pho	2,2-dichloroethenyldimethylphosphate	H7C4O4P1CL2
chosp11	-9.21	-10.44	-9.79	0441pho	dimethyl4-nitrophenylthiophosphate	H10C8N1O5P1S1
nh00	-1.12	-2.77	-1.12	0216amm	ammonia	H3N1
nh01	-4.02	-6.91	-1.50	0229hyd	hydrazine	H4N2
oh02	-4.77	-4.70	-3.58	n017	hydrogenperoxide	H2O2
carbontet
ch008	-5.39	-4.21	-5.49	0008noc	n-octane	H18C8
ch104	-2.48	-2.30	-2.80	0025buta	1-butene	H8C4
ch119	-3.46	-2.81	-3.74	0028Epe	E-2-pentene	H10C5
ch130	-2.63	-2.14	-2.57	0024met	2-methylpropene	H8C4
ch200	-4.50	-2.93	-5.23	0035ben	benzene	H6C6
ch201	-5.12	-3.57	-5.57	0036tol	toluene	H8C7
ch202	-5.67	-3.99	-6.13	0037eth	ethylbenzene	H10C8
ch222	-6.07	-4.12	-5.94	0038oxy	o-xylene	H10C8
ch223	-5.71	-4.14	-5.92	0039mxy	m-xylene	H10C8
ch300	-7.55	-5.07	-7.81	0041nap	naphthalene	H8C10
chbr040	-5.85	-3.58	-6.62	0186bro	bromobenzene	H5C6BR1
chcl034	-4.35	-1.95	-3.98	0525car	carbontet	C1CL4
chcl101	-5.21	-3.59	-5.98	0174chl	chlorobenzene	H5C6CL1
chcl104	-6.28	-4.05	-6.60	0176pdi	1,4-dichlorobenzene	H4C6CL2
chf101	-3.64	-3.13	-4.73	0157flu	fluorobenzene	H5C6F1
chi100	-6.50	-4.40	-4.89	test4001	iodobenzene	H5C6I1
chn002	-3.09	-3.13	-2.65	0107tri	trimethylamine	H9C3N1
chn010	-2.53	-3.35	-1.67	0228met	methylamine	H5C1N1
chn011	-2.77	-3.65	-2.48	0103eth	ethylamine	H7C2N1
chn012	-3.59	-4.27	-3.14	0106pro	propylamine	H9C3N1
chn013	-5.35	-4.85	-3.80	0110but	butylamine	H11C4N1
chn030	-2.75	-3.25	-2.19	0104dim	dimethylamine	H7C2N1
chn031	-4.12	-4.26	-3.64	0111die	diethylamine	H11C4N1
chn110	-6.10	-5.77	-6.07	0118ani	aniline	H7C6N1
chn111	-7.16	-5.98	-6.44	n009	2-methylaniline	H9C7N1
chn112	-7.24	-6.49	-6.35	n011	4-methylaniline	H9C7N1
chn114	-6.58	-5.57	-6.48	0122Nme	N-methylaniline	H9C7N1
chn116	-7.23	-6.11	-6.38	n010	3-methylaniline	H9C7N1
chn140	-5.01	-4.70	-4.92	0116pyr	pyridine	H5C5N1
chn204	-6.28	-5.68	-6.22	0129ben	benzonitrile	H5C7N1
cho052	-4.97	-4.81	-3.75	0062dio	1,4-dioxane	H8C4O2
cho080	-5.49	-4.87	-5.42	0068ani	anisole	H8C7O1
cho101	-2.25	-3.05	-1.63	0044met	methanol	H4C1O1
cho102	-2.96	-3.53	-2.83	0045eth	ethanol	H6C2O1
cho103	-3.64	-4.00	-3.47	0047pro	1-propanol	H8C3O1
cho104	-4.20	-4.59	-4.14	0049but	1-butanol	H10C4O1
cho105	-4.73	-5.13	-4.79	0052pen	1-pentanol	H12C5O1
cho106	-5.04	-5.72	-5.45	0054hex	1-hexanol	H14C6O1
cho107	-6.49	-6.38	-6.10	0058hep	1-heptanol	H16C7O1
cho140	-3.15	-3.77	-3.40	0048pro	isopropanol	H8C3O1
cho160	-3.40	-4.24	-3.64	0050met	t-butanol	H10C4O1
cho350	-6.14	-5.52	-6.07	0053phe	phenol	H6C6O1
cho352	-6.51	-5.72	-6.32	0055ocr	o-cresol	H8C7O1
cho354	-6.32	-6.12	-6.39	0057pcr	p-cresol	H8C7O1
cho503	-3.35	-3.89	-3.96	0075pro	acetone	H6C3O1
cho504	-4.09	-4.17	-4.52	0076but	2-butanone	H8C4O1
cho505	-4.81	-4.78	-5.15	0078pen	2-pentanone	H10C5O1
cho506	-5.47	-5.43	-5.80	0080hex	2-hexanone	H12C6O1
cho507	-6.12	-5.99	-6.46	0082hep	2-heptanone	H14C7O1
cho540	-5.26	-4.29	-5.81	0077cyc	cyclopentanone	H8C5O1
cho570	-7.10	-6.05	-7.30	0084met	acetophenone	H8C8O1
cho640	-6.11	-5.63	-6.46	0074ben	benzaldehyde	H6C7O1
cho652	-8.16	-8.39	-7.47	0151phy	p-hydroxybenzaldehyde	H6C7O2
cho670	-3.64	-6.14	-4.86	0086eth	aceticacid	H4C2O2
cho671	-4.09	-4.87	-4.13	0087pro	propanoicacid	H6C3O2
cho672	-4.81	-5.49	-4.77	0088but	butanoicacid	H8C4O2
cho674	-6.99	-6.61	-6.09	0090hex	hexanoicacid	H12C6O2
cho711	-3.82	-4.19	-3.09	0093met	methylacetate	H6C3O2
cho712	-4.40	-4.74	-4.18	0095eth	ethylacetate	H8C4O2
cho713	-5.03	-5.27	-4.93	0097pro	propylacetate	H10C5O2
cho714	-5.59	-5.82	-5.58	0099but	butylacetate	H12C6O2
cho715	-6.35	-6.46	-6.24	0101pen	pentylacetate	H14C7O2
cho731	-4.43	-4.54	-3.69	0094met	methylpropanoate	H8C4O2
cho751	-5.71	-5.69	-5.00	0098met	methylpentanoate	H12C6O2
cho753	-6.39	-6.28	-5.66	0100met	methylhexanoate	H14C7O2
cho800	-7.19	-6.25	-6.30	0240met	methylbenzoate	H8C8O2
chobr010	-7.86	-6.05	-7.51	0215pbr	p-bromophenol	H5C6O1BR1
chon101	-3.52	-4.01	-3.80	0506nit	nitromethane	H3C1N1O2
chon103	-4.49	-4.65	-5.11	0131nit	1-nitropropane	H7C3N1O2
chon120	-6.92	-5.06	-6.64	0134nit	nitrobenzene	H5C6N1O2
chon121	-7.49	-6.09	-6.88	0135met	2-methyl-1-nitrobenzene	H7C7N1O2
chon800	-9.13	-8.65	-7.62	n008	benzamide	H7C7N1O1
chop001	-7.24	-7.77	-4.27	0220tri	trimethylphosphate	H9C3O4P1
chop002	-7.51	-8.99	-7.57	0221tri	triethylphosphate	H15C6O4P1
chop003	-8.60	-10.03	-9.66	0222tri	tripropylphosphate	H21C9O4P1
chs040	-5.66	-4.86	-6.32	0144thi	thioanisole	H8C7S1
nh00	-1.06	-2.40	-1.16	0216amm	ammonia	H3N1
oh02	-3.14	-4.31	-2.79	n017	hydrogenperoxide	H2O2
pentane
ch005	-3.35	-2.15	-3.34	0005npe	n-pentane	H12C5
chbr011	-4.83	-2.76	-5.75	0179tri	bromoform	H1C1BR3
chcl033	-3.26	-2.27	-3.83	0162tri	chloroform	H1C1CL3
chn011	-2.18	-2.78	-2.09	0103eth	ethylamine	H7C2N1
chn012	-3.13	-3.43	-2.71	0106pro	propylamine	H9C3N1
chn110	-5.15	-4.76	-5.26	0118ani	aniline	H7C6N1
cho101	-1.29	-2.09	-1.38	0044met	methanol	H4C1O1
cho102	-2.15	-2.66	-2.51	0045eth	ethanol	H6C2O1
cho103	-2.76	-3.20	-3.13	0047pro	1-propanol	H8C3O1
cho104	-3.77	-3.84	-3.76	0049but	1-butanol	H10C4O1
cho105	-3.92	-4.43	-4.37	0052pen	1-pentanol	H12C5O1
cho106	-4.97	-5.05	-4.99	0054hex	1-hexanol	H14C6O1
cho107	-5.62	-5.75	-5.61	0058hep	1-heptanol	H16C7O1
cho350	-5.67	-4.54	-5.40	0053phe	phenol	H6C6O1
cho505	-4.16	-4.09	-4.64	0078pen	2-pentanone	H10C5O1
cho506	-4.79	-4.78	-5.25	0080hex	2-hexanone	H12C6O1
cho507	-5.40	-5.38	-5.88	0082hep	2-heptanone	H14C7O1
cho531	-4.43	-4.20	-4.44	0081dim	3,3-dimethylbutanone	H12C6O1
cho711	-3.13	-3.40	-2.71	0093met	methylacetate	H6C3O2
cho712	-3.69	-4.01	-3.73	0095eth	ethylacetate	H8C4O2
cho713	-4.21	-4.61	-4.44	0097pro	propylacetate	H10C5O2
cho714	-4.88	-5.20	-5.05	0099but	butylacetate	H12C6O2
cho715	-5.62	-5.87	-5.68	0101pen	pentylacetate	H14C7O2
cho731	-3.69	-3.82	-3.29	0094met	methylpropanoate	H8C4O2
cho751	-4.96	-5.07	-4.52	0098met	methylpentanoate	H12C6O2
cho753	-5.67	-5.70	-5.14	0100met	methylhexanoate	H14C7O2
hexane
ch006	-4.00	-2.78	-3.80	0006nhe	n-hexane	H14C6
ch008	-5.46	-3.81	-5.00	0008noc	n-octane	H18C8
ch200	-3.96	-2.66	-4.67	0035ben	benzene	H6C6
ch201	-4.84	-3.21	-4.98	0036tol	toluene	H8C7
ch202	-4.99	-3.57	-5.49	0037eth	ethylbenzene	H10C8
ch222	-5.22	-3.67	-5.30	0038oxy	o-xylene	H10C8
ch223	-4.99	-3.69	-5.29	0039mxy	m-xylene	H10C8
ch224	-5.01	-3.65	-5.28	0040pxy	p-xylene	H10C8
chbr011	-4.38	-3.02	-5.68	0179tri	bromoform	H1C1BR3
chbr040	-5.66	-3.22	-5.97	0186bro	bromobenzene	H5C6BR1
chcl033	-3.17	-2.62	-3.75	0162tri	chloroform	H1C1CL3
chcl101	-5.14	-3.24	-5.34	0174chl	chlorobenzene	H5C6CL1
chcl104	-5.69	-3.72	-5.90	0176pdi	1,4-dichlorobenzene	H4C6CL2
chf101	-4.15	-2.85	-4.19	0157flu	fluorobenzene	H5C6F1
chn011	-2.09	-3.23	-2.02	0103eth	ethylamine	H7C2N1
chn012	-3.13	-3.75	-2.63	0106pro	propylamine	H9C3N1
chn013	-3.62	-4.26	-3.23	0110but	butylamine	H11C4N1
chn110	-5.43	-4.99	-5.21	0118ani	aniline	H7C6N1
chn112	-6.18	-5.62	-5.46	n011	4-methylaniline	H9C7N1
chn140	-3.81	-4.13	-4.28	0116pyr	pyridine	H5C5N1
cho052	-4.08	-4.22	-3.26	0062dio	1,4-dioxane	H8C4O2
cho101	-1.49	-2.72	-1.33	0044met	methanol	H4C1O1
cho102	-2.73	-3.13	-2.44	0045eth	ethanol	H6C2O1
cho103	-2.81	-3.53	-3.04	0047pro	1-propanol	H8C3O1
cho104	-3.77	-4.05	-3.65	0049but	1-butanol	H10C4O1
cho105	-4.38	-4.51	-4.25	0052pen	1-pentanol	H12C5O1
cho106	-5.14	-5.02	-4.85	0054hex	1-hexanol	H14C6O1
cho107	-5.75	-5.58	-5.45	0058hep	1-heptanol	H16C7O1
cho350	-5.49	-4.80	-5.34	0053phe	phenol	H6C6O1
cho352	-6.25	-4.97	-5.58	0055ocr	o-cresol	H8C7O1
cho354	-5.86	-5.31	-5.63	0057pcr	p-cresol	H8C7O1
cho503	-2.60	-3.46	-3.44	0075pro	acetone	H6C3O1
cho504	-3.48	-3.78	-3.96	0076but	2-butanone	H8C4O1
cho506	-4.68	-4.78	-5.13	0080hex	2-hexanone	H12C6O1
cho507	-5.36	-5.26	-5.74	0082hep	2-heptanone	H14C7O1
cho531	-4.34	-4.30	-4.32	0081dim	3,3-dimethylbutanone	H12C6O1
cho570	-6.05	-5.28	-6.47	0084met	acetophenone	H8C8O1
cho640	-5.53	-4.92	-5.71	0074ben	benzaldehyde	H6C7O1
cho652	-9.18	-7.18	-6.52	0151phy	p-hydroxybenzaldehyde	H6C7O2
cho670	-2.83	-5.30	-4.11	0086eth	aceticacid	H4C2O2
cho671	-2.98	-4.26	-3.60	0087pro	propanoicacid	H6C3O2
cho711	-3.12	-3.72	-2.62	0093met	methylacetate	H6C3O2
cho712	-3.62	-4.19	-3.63	0095eth	ethylacetate	H8C4O2
cho713	-4.10	-4.65	-4.32	0097pro	propylacetate	H10C5O2
cho714	-4.86	-5.12	-4.92	0099but	butylacetate	H12C6O2
cho715	-5.52	-5.67	-5.52	0101pen	pentylacetate	H14C7O2
cho731	-3.65	-4.02	-3.19	0094met	methylpropanoate	H8C4O2
cho751	-4.94	-5.00	-4.38	0098met	methylpentanoate	H12C6O2
cho753	-5.64	-5.51	-4.98	0100met	methylhexanoate	H14C7O2
chobr010	-6.96	-5.30	-6.68	0215pbr	p-bromophenol	H5C6O1BR1
chon101	-2.90	-3.42	-3.20	0506nit	nitromethane	H3C1N1O2
chon102	-3.19	-3.65	-3.79	0130nit	nitroethane	H5C2N1O2
chon104	-4.64	-4.51	-4.98	0133nit	1-nitrobutane	H9C4N1O2
chon120	-6.09	-4.36	-5.87	0134nit	nitrobenzene	H5C6N1O2
chon800	-7.77	-7.11	-6.57	n008	benzamide	H7C7N1O1
chonbr01	-9.67	-7.24	-7.36	0425dbr	3,5-dibromo-4-hydroxybenzonitrile	H3C7N1O1BR2
chop001	-5.82	-6.59	-3.46	0220tri	trimethylphosphate	H9C3O4P1
chop002	-6.78	-7.73	-6.53	0221tri	triethylphosphate	H15C6O4P1
chop003	-7.24	-8.88	-8.46	0222tri	tripropylphosphate	H21C9O4P1
heptane
ch007	-4.65	-3.19	-4.27	0007nhe	n-heptane	H16C7
ch200	-4.00	-2.68	-4.61	0035ben	benzene	H6C6
ch201	-4.78	-3.21	-4.91	0036tol	toluene	H8C7
ch222	-5.52	-3.65	-5.22	0038oxy	o-xylene	H10C8
ch223	-5.67	-3.66	-5.20	0039mxy	m-xylene	H10C8
ch224	-5.52	-3.62	-5.19	0040pxy	p-xylene	H10C8
ch300	-7.02	-4.43	-6.93	0041nap	naphthalene	H8C10
ch310	-10.00	-6.05	-9.23	0042ant	anthracene	H10C14
chbr040	-5.72	-3.22	-5.91	0186bro	bromobenzene	H5C6BR1
chbr041	-7.55	-3.60	-7.07	0187dib	p-dibromobenzene	H4C6BR2
chcl101	-5.15	-3.24	-5.28	0174chl	chlorobenzene	H5C6CL1
chcl102	-6.01	-3.82	-5.71	0175odi	1,2-dichlorobenzene	H4C6CL2
chcl104	-5.81	-3.70	-5.83	0176pdi	1,4-dichlorobenzene	H4C6CL2
chcl141	-9.22	-6.04	-9.03	0414dcl	2,2'-dichlorobiphenyl	H8C12CL2
chf101	-4.13	-2.87	-4.12	0157flu	fluorobenzene	H5C6F1
chi100	-6.27	-3.93	-4.16	test4001	iodobenzene	H5C6I1
chn011	-2.09	-3.30	-1.97	0103eth	ethylamine	H7C2N1
chn012	-3.03	-3.80	-2.56	0106pro	propylamine	H9C3N1
chn013	-3.55	-4.28	-3.15	0110but	butylamine	H11C4N1
chn110	-5.38	-5.04	-5.16	0118ani	aniline	H7C6N1
chn111	-6.28	-5.20	-5.49	n009	2-methylaniline	H9C7N1
chn112	-6.15	-5.64	-5.40	n011	4-methylaniline	H9C7N1
chn116	-6.35	-5.52	-5.43	n010	3-methylaniline	H9C7N1
chn140	-4.28	-4.18	-4.23	0116pyr	pyridine	H5C5N1
chn200	-2.06	-3.62	-2.53	0126eth	acetonitrile	H3C2N1
chn204	-5.33	-5.02	-5.31	0129ben	benzonitrile	H5C7N1
cho080	-5.35	-4.29	-4.68	0068ani	anisole	H8C7O1
cho101	-1.29	-2.83	-1.29	0044met	methanol	H4C1O1
cho102	-2.15	-3.22	-2.39	0045eth	ethanol	H6C2O1
cho103	-3.01	-3.59	-2.98	0047pro	1-propanol	H8C3O1
cho104	-3.66	-4.08	-3.57	0049but	1-butanol	H10C4O1
cho105	-4.09	-4.51	-4.16	0052pen	1-pentanol	H12C5O1
cho106	-4.89	-4.99	-4.74	0054hex	1-hexanol	H14C6O1
cho107	-5.60	-5.53	-5.33	0058hep	1-heptanol	H16C7O1
cho350	-5.32	-4.85	-5.29	0053phe	phenol	H6C6O1
cho352	-6.01	-4.99	-5.51	0055ocr	o-cresol	H8C7O1
cho353	-5.01	-5.16	-5.58	0056mcr	m-cresol	H8C7O1
cho354	-5.77	-5.34	-5.57	0057pcr	p-cresol	H8C7O1
cho503	-2.61	-3.52	-3.39	0075pro	acetone	H6C3O1
cho504	-3.36	-3.82	-3.89	0076but	2-butanone	H8C4O1
cho505	-4.07	-4.24	-4.46	0078pen	2-pentanone	H10C5O1
cho506	-4.55	-4.76	-5.04	0080hex	2-hexanone	H12C6O1
cho507	-5.22	-5.22	-5.63	0082hep	2-heptanone	H14C7O1
cho508	-5.68	-5.72	-6.21	0239oct	2-octanone	H16C8O1
cho531	-4.30	-4.31	-4.23	0081dim	3,3-dimethylbutanone	H12C6O1
cho570	-6.14	-5.29	-6.40	0084met	acetophenone	H8C8O1
cho640	-5.50	-4.95	-5.65	0074ben	benzaldehyde	H6C7O1
cho671	-4.06	-4.33	-3.54	0087pro	propanoicacid	H6C3O2
cho672	-5.05	-4.84	-4.12	0088but	butanoicacid	H8C4O2
cho673	-5.23	-5.23	-4.70	0089pen	pentanoicacid	H10C5O2
cho674	-6.54	-5.75	-5.29	0090hex	hexanoicacid	H12C6O2
cho711	-2.97	-3.77	-2.55	0093met	methylacetate	H6C3O2
cho712	-3.50	-4.21	-3.55	0095eth	ethylacetate	H8C4O2
cho713	-4.09	-4.65	-4.23	0097pro	propylacetate	H10C5O2
cho714	-4.83	-5.09	-4.81	0099but	butylacetate	H12C6O2
cho715	-5.42	-5.61	-5.40	0101pen	pentylacetate	H14C7O2
cho731	-3.63	-4.04	-3.10	0094met	methylpropanoate	H8C4O2
cho751	-4.92	-4.97	-4.27	0098met	methylpentanoate	H12C6O2
cho753	-5.63	-5.46	-4.86	0100met	methylhexanoate	H14C7O2
chon120	-6.14	-4.37	-5.81	0134nit	nitrobenzene	H5C6N1O2
chon712	-4.80	-5.36	-4.16	0519dim	N,N-dimethylacetamide	H9C4N1O1
chon800	-7.26	-7.17	-6.53	n008	benzamide	H7C7N1O1
chon901	-5.80	-4.98	-5.35	n186	N-methyl-2-pyrrolidinone	H9C5N1O1
chonbr30	-12.73	-9.54	-8.93	n203	5-bromouracil	H3C4N2O2BR1
chonf22	-11.28	-9.24	-7.33	n200	5-fluorouracil	H3C4N2O2F1
chop001	-5.59	-6.62	-3.37	0220tri	trimethylphosphate	H9C3O4P1
chop002	-6.67	-7.63	-6.40	0221tri	triethylphosphate	H15C6O4P1
chop003	-7.50	-8.73	-8.29	0222tri	tripropylphosphate	H21C9O4P1
chs031	-4.09	-2.63	-3.37	0245thi	thiophene	H4C4S1
isooctane
ch005	-3.21	-2.35	-4.80	0005npe	n-pentane	H12C5
ch006	-3.08	-3.14	-5.63	0006nhe	n-hexane	H14C6
ch008	-5.44	-4.65	-7.28	0008noc	n-octane	H18C8
ch103	-1.61	-1.23	-2.89	0022pro	propene	H6C3
ch104	-2.26	-1.97	-3.77	0025buta	1-butene	H8C4
ch105	-2.36	-2.69	-4.61	0027pen	1-pentene	H10C5
ch200	-4.01	-2.55	-6.04	0035ben	benzene	H6C6
ch201	-4.68	-3.35	-6.58	0036tol	toluene	H8C7
ch223	-5.12	-4.07	-7.11	0039mxy	m-xylene	H10C8
chcl033	-3.06	-2.37	-5.01	0162tri	chloroform	H1C1CL3
chn013	-3.57	-4.39	-4.81	0110but	butylamine	H11C4N1
chn110	-5.20	-5.13	-6.79	0118ani	aniline	H7C6N1
cho052	-4.02	-4.19	-4.66	0062dio	1,4-dioxane	H8C4O2
cho102	-2.44	-2.73	-3.50	0045eth	ethanol	H6C2O1
cho103	-3.00	-3.38	-4.33	0047pro	1-propanol	H8C3O1
cho104	-3.56	-4.13	-5.17	0049but	1-butanol	H10C4O1
cho105	-4.17	-4.84	-6.00	0052pen	1-pentanol	H12C5O1
cho106	-5.10	-5.57	-6.83	0054hex	1-hexanol	H14C6O1
cho350	-5.30	-4.88	-6.85	0053phe	phenol	H6C6O1
cho352	-5.68	-5.24	-7.29	0055ocr	o-cresol	H8C7O1
cho354	-5.59	-5.64	-7.36	0057pcr	p-cresol	H8C7O1
cho503	-2.44	-3.21	-4.65	0075pro	acetone	H6C3O1
cho504	-3.40	-3.76	-5.39	0076but	2-butanone	H8C4O1
cho505	-4.14	-4.43	-6.20	0078pen	2-pentanone	H10C5O1
cho506	-4.72	-5.24	-7.03	0080hex	2-hexanone	H12C6O1
cho604	-3.45	-3.83	-5.17	0072but	butanal	H8C4O1
cho605	-4.24	-4.60	-6.01	0073pen	pentanal	H10C5O1
cho800	-6.71	-6.01	-7.51	0240met	methylbenzoate	H8C8O2
chon101	-2.82	-2.98	-4.27	0506nit	nitromethane	H3C1N1O2
chon103	-3.94	-4.04	-5.95	0131nit	1-nitropropane	H7C3N1O2
chs051	-3.13	-2.25	-4.38	0137ethb	ethanethiol	H6C2S1
chs052	-3.78	-2.95	-5.24	0138pro	1-propanethiol	H8C3S1
octane
ch008	-5.28	-4.14	-4.72	0008noc	n-octane	H18C8
ch201	-4.82	-2.90	-4.84	0036tol	toluene	H8C7
chn011	-2.04	-2.47	-1.92	0103eth	ethylamine	H7C2N1
chn012	-3.00	-3.21	-2.51	0106pro	propylamine	H9C3N1
chn013	-3.44	-3.94	-3.08	0110but	butylamine	H11C4N1
chn031	-3.42	-3.45	-2.99	0111die	diethylamine	H11C4N1
chn110	-4.84	-4.69	-5.13	0118ani	aniline	H7C6N1
chn111	-6.06	-5.00	-5.45	n009	2-methylaniline	H9C7N1
chn112	-6.00	-5.55	-5.35	n011	4-methylaniline	H9C7N1
chn116	-6.15	-5.39	-5.38	n010	3-methylaniline	H9C7N1
chn160	-4.70	-4.56	-3.73	0117met	2-methylpyrazine	H6C5N2
chn161	-5.51	-5.22	-4.26	0230eth	2-ethylpyrazine	H8C6N2
cho101	-1.29	-1.66	-1.25	0044met	methanol	H4C1O1
cho102	-2.15	-2.32	-2.34	0045eth	ethanol	H6C2O1
cho103	-2.76	-2.95	-2.92	0047pro	1-propanol	H8C3O1
cho104	-3.69	-3.69	-3.50	0049but	1-butanol	H10C4O1
cho105	-4.10	-4.38	-4.08	0052pen	1-pentanol	H12C5O1
cho106	-4.86	-5.09	-4.65	0054hex	1-hexanol	H14C6O1
cho107	-5.56	-5.90	-5.22	0058hep	1-heptanol	H16C7O1
cho350	-5.47	-4.44	-5.25	0053phe	phenol	H6C6O1
cho352	-6.16	-4.79	-5.46	0055ocr	o-cresol	H8C7O1
cho353	-5.19	-4.98	-5.53	0056mcr	m-cresol	H8C7O1
cho354	-6.19	-5.18	-5.51	0057pcr	p-cresol	H8C7O1
cho503	-2.46	-2.79	-3.35	0075pro	acetone	H6C3O1
cho504	-3.24	-3.32	-3.84	0076but	2-butanone	H8C4O1
cho505	-3.97	-3.98	-4.39	0078pen	2-pentanone	H10C5O1
cho506	-4.60	-4.77	-4.96	0080hex	2-hexanone	H12C6O1
cho507	-5.25	-5.46	-5.54	0082hep	2-heptanone	H14C7O1
cho531	-4.21	-4.11	-4.16	0081dim	3,3-dimethylbutanone	H12C6O1
cho711	-3.06	-3.17	-2.49	0093met	methylacetate	H6C3O2
cho712	-3.48	-3.88	-3.48	0095eth	ethylacetate	H8C4O2
cho713	-4.09	-4.57	-4.15	0097pro	propylacetate	H10C5O2
cho714	-4.80	-5.25	-4.72	0099but	butylacetate	H12C6O2
cho715	-5.36	-6.03	-5.30	0101pen	pentylacetate	H14C7O2
cho731	-3.57	-3.67	-3.03	0094met	methylpropanoate	H8C4O2
cho751	-4.86	-5.11	-4.18	0098met	methylpentanoate	H12C6O2
cho753	-5.53	-5.84	-4.75	0100met	methylhexanoate	H14C7O2
chon103	-3.95	-3.60	-4.33	0131nit	1-nitropropane	H7C3N1O2
nonane
ch009	-5.91	-4.84	-5.18	0511non	n-nonane	H20C9
chn011	-1.98	-2.27	-1.88	0103eth	ethylamine	H7C2N1
chn012	-2.96	-3.06	-2.45	0106pro	propylamine	H9C3N1
chn013	-3.55	-3.84	-3.02	0110but	butylamine	H11C4N1
cho101	-1.29	-1.41	-1.22	0044met	methanol	H4C1O1
cho102	-2.15	-2.12	-2.30	0045eth	ethanol	H6C2O1
cho103	-2.76	-2.79	-2.87	0047pro	1-propanol	H8C3O1
cho104	-3.77	-3.57	-3.44	0049but	1-butanol	H10C4O1
cho105	-3.92	-4.31	-4.00	0052pen	1-pentanol	H12C5O1
cho106	-4.97	-5.06	-4.57	0054hex	1-hexanol	H14C6O1
cho107	-5.62	-5.91	-5.13	0058hep	1-heptanol	H16C7O1
cho350	-5.60	-4.33	-5.21	0053phe	phenol	H6C6O1
cho352	-6.20	-4.71	-5.40	0055ocr	o-cresol	H8C7O1
cho504	-3.20	-3.18	-3.79	0076but	2-butanone	H8C4O1
cho505	-3.97	-3.88	-4.33	0078pen	2-pentanone	H10C5O1
cho506	-4.59	-4.72	-4.89	0080hex	2-hexanone	H12C6O1
cho507	-5.24	-5.46	-5.46	0082hep	2-heptanone	H14C7O1
cho531	-4.19	-4.03	-4.09	0081dim	3,3-dimethylbutanone	H12C6O1
cho711	-3.02	-3.02	-2.44	0093met	methylacetate	H6C3O2
cho712	-3.45	-3.77	-3.42	0095eth	ethylacetate	H8C4O2
cho713	-4.07	-4.50	-4.08	0097pro	propylacetate	H10C5O2
cho714	-4.69	-5.23	-4.64	0099but	butylacetate	H12C6O2
cho715	-5.33	-6.05	-5.21	0101pen	pentylacetate	H14C7O2
cho731	-3.50	-3.56	-2.97	0094met	methylpropanoate	H8C4O2
cho751	-4.85	-5.08	-4.09	0098met	methylpentanoate	H12C6O2
cho753	-5.51	-5.86	-4.66	0100met	methylhexanoate	H14C7O2
decane
ch008	-5.18	-4.16	-4.52	0008noc	n-octane	H18C8
ch010	-6.53	-5.65	-5.63	0512dec	n-decane	H22C10
ch200	-3.80	-2.16	-4.48	0035ben	benzene	H6C6
ch201	-4.65	-2.95	-4.74	0036tol	toluene	H8C7
ch202	-5.25	-3.48	-5.20	0037eth	ethylbenzene	H10C8
chbr040	-5.43	-2.96	-5.76	0186bro	bromobenzene	H5C6BR1
chcl074	-3.84	-2.52	-3.01	0173tri	trichloroethene	H1C2CL3
chcl101	-4.93	-2.94	-5.13	0174chl	chlorobenzene	H5C6CL1
chf101	-3.48	-2.43	-3.98	0157flu	fluorobenzene	H5C6F1
chn011	-1.92	-2.54	-1.86	0103eth	ethylamine	H7C2N1
chn012	-2.96	-3.29	-2.42	0106pro	propylamine	H9C3N1
chn013	-3.55	-4.02	-2.98	0110but	butylamine	H11C4N1
chn112	-6.05	-5.66	-5.27	n011	4-methylaniline	H9C7N1
cho052	-3.97	-3.84	-3.03	0062dio	1,4-dioxane	H8C4O2
cho101	-1.29	-1.73	-1.20	0044met	methanol	H4C1O1
cho102	-2.44	-2.39	-2.28	0045eth	ethanol	H6C2O1
cho103	-2.76	-3.02	-2.83	0047pro	1-propanol	H8C3O1
cho104	-3.77	-3.76	-3.39	0049but	1-butanol	H10C4O1
cho105	-3.92	-4.45	-3.95	0052pen	1-pentanol	H12C5O1
cho106	-4.97	-5.17	-4.50	0054hex	1-hexanol	H14C6O1
cho107	-5.62	-5.97	-5.05	0058hep	1-heptanol	H16C7O1
cho350	-5.50	-4.54	-5.18	0053phe	phenol	H6C6O1
cho354	-6.00	-5.28	-5.42	0057pcr	p-cresol	H8C7O1
cho503	-2.47	-2.86	-3.28	0075pro	acetone	H6C3O1
cho504	-3.30	-3.39	-3.75	0076but	2-butanone	H8C4O1
cho505	-3.93	-4.05	-4.28	0078pen	2-pentanone	H10C5O1
cho506	-4.61	-4.84	-4.83	0080hex	2-hexanone	H12C6O1
cho507	-5.18	-5.54	-5.40	0082hep	2-heptanone	H14C7O1
cho531	-4.15	-4.18	-4.04	0081dim	3,3-dimethylbutanone	H12C6O1
cho711	-2.98	-3.24	-2.41	0093met	methylacetate	H6C3O2
cho712	-3.43	-3.95	-3.38	0095eth	ethylacetate	H8C4O2
cho713	-4.02	-4.64	-4.02	0097pro	propylacetate	H10C5O2
cho714	-4.66	-5.33	-4.58	0099but	butylacetate	H12C6O2
cho715	-5.31	-6.10	-5.14	0101pen	pentylacetate	H14C7O2
cho731	-3.49	-3.74	-2.92	0094met	methylpropanoate	H8C4O2
cho751	-4.77	-5.18	-4.03	0098met	methylpentanoate	H12C6O2
cho753	-5.48	-5.92	-4.58	0100met	methylhexanoate	H14C7O2
chon101	-2.81	-2.66	-3.12	0506nit	nitromethane	H3C1N1O2
chon700	-2.85	-4.90	-3.52	0233ethb	acetamide	H5C2N1O1
cyclohexane
ch003	-2.09	-0.25	-1.72	0003pro	n-propane	H8C3
ch004	-2.86	-1.22	-2.27	0004nbu	n-butane	H10C4
ch005	-3.50	-2.06	-2.81	0005npe	n-pentane	H12C5
ch008	-5.63	-4.90	-4.45	0008noc	n-octane	H18C8
ch076	-4.43	-1.80	-3.72	0018cyc	cyclohexane	H12C6
ch200	-4.19	-2.15	-4.47	0035ben	benzene	H6C6
ch201	-4.90	-3.13	-4.72	0036tol	toluene	H8C7
ch202	-4.97	-3.82	-5.18	0037eth	ethylbenzene	H10C8
ch222	-5.54	-3.95	-5.01	0038oxy	o-xylene	H10C8
ch223	-5.52	-4.01	-4.98	0039mxy	m-xylene	H10C8
ch300	-7.17	-5.00	-6.76	0041nap	naphthalene	H8C10
chbr040	-5.29	-3.15	-5.75	0186bro	bromobenzene	H5C6BR1
chcl052	-4.08	-2.44	-4.04	0165tri	1,1,1-trichloroethane	H3C2CL3
chcl074	-4.29	-2.51	-2.97	0173tri	trichloroethene	H1C2CL3
chcl101	-5.10	-3.09	-5.12	0174chl	chlorobenzene	H5C6CL1
chcl104	-5.89	-3.89	-5.65	0176pdi	1,4-dichlorobenzene	H4C6CL2
chf101	-3.59	-2.45	-3.96	0157flu	fluorobenzene	H5C6F1
chi100	-6.26	-3.96	-3.96	test4001	iodobenzene	H5C6I1
chn002	-2.63	-2.15	-2.01	0107tri	trimethylamine	H9C3N1
chn011	-2.04	-2.32	-1.83	0103eth	ethylamine	H7C2N1
chn031	-3.61	-3.70	-2.84	0111die	diethylamine	H11C4N1
chn110	-5.52	-4.95	-5.07	0118ani	aniline	H7C6N1
chn111	-6.44	-5.38	-5.37	n009	2-methylaniline	H9C7N1
chn112	-6.30	-6.01	-5.26	n011	4-methylaniline	H9C7N1
chn114	-6.33	-5.11	-5.44	0122Nme	N-methylaniline	H9C7N1
chn130	-3.77	-3.59	-4.52	0579pyy	pyrrole	H5C4N1
chn140	-4.30	-3.68	-4.13	0116pyr	pyridine	H5C5N1
chn141	-5.05	-4.28	-4.39	0119met	2-methylpyridine	H7C6N1
chn142	-5.14	-4.28	-4.43	0120met	3-methylpyridine	H7C6N1
chn143	-5.23	-4.50	-4.47	0121met	4-methylpyridine	H7C6N1
chn147	-5.51	-5.26	-4.67	0125dim	2,6-dimethylpyridine	H9C7N1
chn190	-7.38	-5.98	-6.42	0582qui	quinoline	H7C9N1
chn200	-1.87	-2.32	-2.50	0126eth	acetonitrile	H3C2N1
chn204	-5.54	-5.09	-5.20	0129ben	benzonitrile	H5C7N1
cho010	-3.03	-3.11	-2.44	0063die	diethylether	H10C4O1
cho051	-4.41	-2.96	-3.44	0244tet	tetrahydropyran	H10C5O1
cho052	-4.17	-3.88	-3.01	0062dio	1,4-dioxane	H8C4O2
cho080	-5.38	-4.46	-4.49	0068ani	anisole	H8C7O1
cho083	-6.00	-5.34	-5.39	0246eth	ethylphenylether	H10C8O1
cho101	-1.29	-1.26	-1.18	0044met	methanol	H4C1O1
cho102	-2.42	-2.13	-2.26	0045eth	ethanol	H6C2O1
cho103	-2.73	-2.96	-2.80	0047pro	1-propanol	H8C3O1
cho104	-3.52	-3.88	-3.36	0049but	1-butanol	H10C4O1
cho105	-3.61	-4.77	-3.91	0052pen	1-pentanol	H12C5O1
cho106	-5.31	-5.66	-4.46	0054hex	1-hexanol	H14C6O1
cho107	-6.02	-6.67	-5.01	0058hep	1-heptanol	H16C7O1
cho140	-2.37	-2.68	-2.73	0048pro	isopropanol	H8C3O1
cho160	-2.93	-3.40	-2.89	0050met	t-butanol	H10C4O1
cho350	-5.57	-4.66	-5.18	0053phe	phenol	H6C6O1
cho352	-6.02	-5.15	-5.36	0055ocr	o-cresol	H8C7O1
cho353	-5.20	-5.36	-5.43	0056mcr	m-cresol	H8C7O1
cho354	-5.89	-5.59	-5.41	0057pcr	p-cresol	H8C7O1
cho503	-2.67	-2.72	-3.27	0075pro	acetone	H6C3O1
cho505	-4.19	-4.27	-4.26	0078pen	2-pentanone	H10C5O1
cho506	-4.77	-5.27	-4.80	0080hex	2-hexanone	H12C6O1
cho507	-5.47	-6.14	-5.36	0082hep	2-heptanone	H14C7O1
cho520	-4.30	-4.16	-4.18	0079pen	3-pentanone	H10C5O1
cho531	-4.42	-4.45	-4.00	0081dim	3,3-dimethylbutanone	H12C6O1
cho570	-6.29	-5.68	-6.24	0084met	acetophenone	H8C8O1
cho640	-5.71	-4.98	-5.52	0074ben	benzaldehyde	H6C7O1
cho651	-6.88	-7.06	-6.22	0150mhy	m-hydroxybenzaldehyde	H6C7O2
cho652	-7.19	-7.61	-6.38	0151phy	p-hydroxybenzaldehyde	H6C7O2
cho670	-1.73	-4.51	-4.07	0086eth	aceticacid	H4C2O2
cho671	-3.78	-3.76	-3.40	0087pro	propanoicacid	H6C3O2
cho711	-3.06	-3.20	-2.38	0093met	methylacetate	H6C3O2
cho712	-3.56	-4.12	-3.35	0095eth	ethylacetate	H8C4O2
cho713	-4.36	-5.00	-3.99	0097pro	propylacetate	H10C5O2
cho714	-4.94	-5.88	-4.54	0099but	butylacetate	H12C6O2
cho715	-5.71	-6.84	-5.09	0101pen	pentylacetate	H14C7O2
cho731	-3.71	-3.88	-2.89	0094met	methylpropanoate	H8C4O2
cho751	-5.04	-5.70	-3.98	0098met	methylpentanoate	H12C6O2
cho753	-5.75	-6.63	-4.53	0100met	methylhexanoate	H14C7O2
cho800	-7.01	-6.12	-5.24	0240met	methylbenzoate	H8C8O2
chobr010	-7.14	-5.50	-6.50	0215pbr	p-bromophenol	H5C6O1BR1
chof001	-1.53	-3.43	-1.81	0207tri	2,2,2-trifluoroethanol	H3C2O1F3
chon101	-2.86	-2.53	-3.12	0506nit	nitromethane	H3C1N1O2
chon103	-4.06	-3.88	-4.23	0131nit	1-nitropropane	H7C3N1O2
chon120	-6.62	-4.55	-5.67	0134nit	nitrobenzene	H5C6N1O2
chon121	-6.71	-5.86	-5.83	0135met	2-methyl-1-nitrobenzene	H7C7N1O2
chon721	-3.82	-4.62	-3.41	0515dim	N,N-dimethylformamide	H7C3N1O1
chon800	-8.72	-7.92	-6.45	n008	benzamide	H7C7N1O1
chs040	-5.66	-4.63	-5.30	0144thi	thioanisole	H8C7S1
chs052	-3.12	-2.57	-3.58	0138pro	1-propanethiol	H8C3S1
hexadecane
ch001	0.45	0.71	0.44	0001met	methane	H4C1
ch002	-0.67	-0.12	-0.93	0002eth	ethane	H6C2
ch003	-1.43	-0.80	-1.59	0003pro	n-propane	H8C3
ch004	-2.20	-1.50	-2.11	0004nbu	n-butane	H10C4
ch005	-2.95	-2.11	-2.64	0005npe	n-pentane	H12C5
ch006	-3.64	-2.81	-3.16	0006nhe	n-hexane	H14C6
ch007	-4.33	-3.44	-3.68	0007nhe	n-heptane	H16C7
ch008	-5.02	-4.15	-4.20	0008noc	n-octane	H18C8
ch016	-10.52	-9.37	-8.38	0009nhe	n-hexadecane	H34C16
ch020	-1.92	-1.29	-1.85	0010met	2-methylpropane	H10C4
ch022	-3.48	-2.56	-2.77	0012met	2-methylpentane	H14C6
ch032	-3.87	-2.93	-2.89	0013dim	2,4-dimethylpentane	H16C7
ch040	-2.48	-1.78	-2.02	0011dim	2,2-dimethylpropane	H12C5
ch050	-4.24	-3.22	-2.99	0014tri	2,2,4-trimethylpentane	H18C8
ch073	-1.78	-0.53	-2.74	0016cyc	cyclopropane	H6C3
ch075	-3.38	-1.51	-3.15	0017cyc	cyclopentane	H10C5
ch076	-4.04	-1.91	-3.56	0018cyc	cyclohexane	H12C6
ch082	-4.43	-2.51	-3.66	0019met	methylcyclohexane	H14C7
ch102	-0.39	-0.50	-0.52	0021eth	ethene	H4C2
ch103	-1.29	-1.22	-1.47	0022pro	propene	H6C3
ch104	-2.03	-1.87	-2.03	0025buta	1-butene	H8C4
ch105	-2.79	-2.51	-2.57	0027pen	1-pentene	H10C5
ch106	-3.51	-3.21	-3.10	0029hex	1-hexene	H12C6
ch150	-2.10	-2.39	-1.87	0023str	s-trans-1,3-butadiene	H6C4
ch200	-3.80	-2.47	-4.35	0035ben	benzene	H6C6
ch201	-4.54	-3.19	-4.57	0036tol	toluene	H8C7
ch202	-5.15	-3.66	-5.00	0037eth	ethylbenzene	H10C8
ch222	-5.37	-3.79	-4.83	0038oxy	o-xylene	H10C8
ch223	-5.24	-3.82	-4.80	0039mxy	m-xylene	H10C8
ch224	-5.24	-3.76	-4.78	0040pxy	p-xylene	H10C8
ch300	-7.29	-4.71	-6.59	0041nap	naphthalene	H8C10
ch310	-10.32	-6.79	-8.82	0042ant	anthracene	H10C14
ch340	-14.10	-8.43	-10.98	0043chr	chrysene	H12C18
ch402	-0.20	-0.73	-0.58	0030eth	ethyne	H2C2
ch403	-1.40	-1.44	-1.86	0031pro	propyne	H4C3
ch404	-2.07	-2.09	-2.38	0032but	1-butyne	H6C4
ch405	-2.74	-2.73	-2.94	0033pen	1-pentyne	H8C5
ch406	-3.42	-3.39	-3.47	0034hex	1-hexyne	H10C6
chbr002	-2.89	-1.99	-3.33	0180bro	bromoethane	H5C2BR1
chbr003	-3.57	-2.56	-3.93	0182bro	1-bromopropane	H7C3BR1
chbr004	-4.24	-3.21	-4.47	0184bro	1-bromobutane	H9C4BR1
chbr005	-4.93	-3.86	-4.99	0185bro	1-bromopentane	H11C5BR1
chbr011	-5.16	-2.87	-5.34	0179tri	bromoform	H1C1BR3
chbr012	-3.94	-2.41	-4.12	0178dib	dibromomethane	H2C1BR2
chbr020	-3.26	-2.55	-3.74	0183bro	2-bromopropane	H7C3BR1
chbr021	-4.04	-2.97	-4.00	0418bri	1-bromo-isobutane	H9C4BR1
chbr030	-6.36	-4.64	-6.66	0419brt	bromotoluene	H7C7BR1
chbr040	-5.51	-3.20	-5.60	0186bro	bromobenzene	H5C6BR1
chbr042	-6.19	-3.82	-5.86	0420pbr	p-bromotoluene	H7C7BR1
chbr050	-3.42	-2.90	-3.67	0417brp	3-bromopropene	H5C3BR1
chcl002	-2.29	-1.88	-2.86	0163chl	chloroethane	H5C2CL1
chcl003	-2.86	-2.40	-3.34	0167chla	1-chloropropane	H7C3CL1
chcl020	-2.69	-2.37	-3.31	0168chl	2-chloropropane	H7C3CL1
chcl032	-2.76	-2.36	-3.05	0161dic	dichloromethane	H2C1CL2
chcl033	-3.38	-2.35	-3.43	0162tri	chloroform	H1C1CL3
chcl051	-4.49	-4.41	-5.21	0166tri	1,1,2-trichloroethane	H3C2CL3
chcl052	-3.73	-2.71	-3.90	0165tri	1,1,1-trichloroethane	H3C2CL3
chcl060	-2.88	-2.77	-3.21	0170chl	3-chloropropene	H5C3CL1
chcl072	-3.11	-2.48	-2.61	0172Edi	E-1,2-dichloroethene	H2C2CL2
chcl073	-3.33	-3.59	-2.74	0171Zdi	Z-1,2-dichloroethene	H2C2CL2
chcl074	-4.08	-2.84	-2.83	0173tri	trichloroethene	H1C2CL3
chcl075	-4.88	-2.22	-2.87	0204tet	tetrachloroethene	C2CL4
chcl101	-4.99	-3.19	-4.98	0174chl	chlorobenzene	H5C6CL1
chcl102	-6.16	-3.91	-5.38	0175odi	1,2-dichlorobenzene	H4C6CL2
chcl104	-6.02	-3.80	-5.49	0176pdi	1,4-dichlorobenzene	H4C6CL2
chclbr002	-4.46	-1.72	-3.97	0423brt	bromotrichloromethane	C1CL3BR1
chf012	-0.76	-1.16	-1.50	0155flu	fluoroethane	H5C2F1
chf016	-4.03	-3.71	-3.69	0158flu	1-fluorohexane	H13C6F1
chf018	-5.25	-4.98	-4.73	0159flu	1-fluorooctane	H17C8F1
chf101	-4.03	-2.71	-3.82	0157flu	fluorobenzene	H5C6F1
chfbr002	-1.87	-2.37	-1.47	0203bro	1-bromo-1,2,2,2-tetrafluoroethane	H1C2F4BR1
chfcl012	-2.89	-2.18	-1.51	0206tri	1,1,2-trichloro-1,2,2-trifluoroethane	C2F3CL3
chfclbr01	-2.97	-2.53	-2.49	0201bro	1-bromo-1-chloro-2,2,2-trifluoroethane	H1C2F3CL1BR1
chi001	-2.88	-1.49	-0.29	test4003	iodomethane	H3C1I1
chi002	-3.51	-2.17	-1.35	test4004	iodoethane	H5C2I1
chi003	-4.27	-2.73	-1.96	test4006	1-iodopropane	H7C3I1
chi004	-4.95	-3.39	-2.48	test4007	1-iodobutane	H9C4I1
chi005	-5.63	-4.06	-3.02	test4008	1-iodopentane	H11C5I1
chi030	-5.26	-2.62	-0.62	test4002	diiodomethane	H2C1I2
chi070	-4.10	-3.08	-1.83	test4005	3-iodopropene	H5C3I1
chi100	-6.25	-3.98	-3.80	test4001	iodobenzene	H5C6I1
chn002	-2.21	-2.60	-1.88	0107tri	trimethylamine	H9C3N1
chn011	-2.29	-2.98	-1.73	0103eth	ethylamine	H7C2N1
chn012	-2.92	-3.66	-2.26	0106pro	propylamine	H9C3N1
chn014	-4.28	-4.94	-3.31	0113pen	pentylamine	H13C5N1
chn030	-2.18	-2.61	-1.49	0104dim	dimethylamine	H7C2N1
chn031	-3.27	-3.79	-2.68	0111die	diethylamine	H11C4N1
chn032	-4.57	-4.98	-3.75	0115dip	dipropylamine	H15C6N1
chn110	-5.44	-5.13	-4.95	0118ani	aniline	H7C6N1
chn111	-6.08	-5.40	-5.22	n009	2-methylaniline	H9C7N1
chn112	-6.04	-5.92	-5.11	n011	4-methylaniline	H9C7N1
chn114	-6.19	-5.06	-5.28	0122Nme	N-methylaniline	H9C7N1
chn140	-4.10	-4.07	-4.01	0116pyr	pyridine	H5C5N1
chn141	-4.68	-4.43	-4.25	0119met	2-methylpyridine	H7C6N1
chn142	-4.91	-4.45	-4.29	0120met	3-methylpyridine	H7C6N1
chn143	-4.89	-4.66	-4.33	0121met	4-methylpyridine	H7C6N1
chn145	-5.52	-5.12	-4.56	0123dim	2,4-dimethylpyridine	H9C7N1
chn146	-5.52	-5.01	-4.52	0124dim	2,5-dimethylpyridine	H9C7N1
chn147	-5.27	-5.11	-4.50	0125dim	2,6-dimethylpyridine	H9C7N1
chn148	-2.58	-5.03	-4.65	0471dim	3,4-dimethylpyridine	H9C7N1
chn149	-2.52	-5.18	-4.57	0571dim	3,5-dimethylpyridine	H9C7N1
chn152	-2.45	-5.11	-4.75	0574eth	4-ethylpyridine	H9C7N1
chn200	-2.37	-3.18	-2.42	0126eth	acetonitrile	H3C2N1
chn201	-2.84	-3.71	-2.88	0127pro	propionitrile	H5C3N1
chn202	-3.48	-4.29	-3.43	0128butb	butanonitrile	H7C4N1
chn204	-5.51	-5.14	-5.06	0129ben	benzonitrile	H5C7N1
cho001	-1.49	-1.99	-0.47	0060dim	dimethylether	H6C2O1
cho010	-2.81	-3.23	-2.28	0063die	diethylether	H10C4O1
cho022	-4.02	-3.95	-2.98	0242dii	isopropylether	H14C6O1
cho031	-3.63	-5.37	-1.86	0066dim	1,2-dimethoxyethane	H10C4O2
cho050	-3.60	-2.82	-2.86	0061tet	tetrahydrofuran	H8C4O1
cho051	-4.08	-3.17	-3.29	0244tet	tetrahydropyran	H10C5O1
cho052	-3.82	-4.20	-2.87	0062dio	1,4-dioxane	H8C4O2
cho080	-5.35	-4.42	-4.33	0068ani	anisole	H8C7O1
cho083	-5.64	-5.02	-5.20	0246eth	ethylphenylether	H10C8O1
cho101	-1.32	-2.26	-1.10	0044met	methanol	H4C1O1
cho102	-2.03	-2.85	-2.15	0045eth	ethanol	H6C2O1
cho103	-2.77	-3.40	-2.68	0047pro	1-propanol	H8C3O1
cho104	-3.55	-4.07	-3.21	0049but	1-butanol	H10C4O1
cho105	-4.24	-4.69	-3.73	0052pen	1-pentanol	H12C5O1
cho106	-4.92	-5.34	-4.26	0054hex	1-hexanol	H14C6O1
cho107	-5.62	-6.07	-4.78	0058hep	1-heptanol	H16C7O1
cho108	-6.30	-6.67	-5.30	0236oct	1-octanol	H18C8O1
cho110	-7.68	-7.98	-6.35	0059dec	1-decanol	H22C10O1
cho140	-2.47	-3.17	-2.61	0048pro	isopropanol	H8C3O1
cho160	-2.74	-3.69	-2.74	0050met	t-butanol	H10C4O1
cho185	-4.42	-3.95	-3.90	0051cyc	cyclopentanol	H10C5O1
cho202	-2.81	-5.91	-3.24	0046eth	1,2-ethanediol	H6C2O2
cho300	-2.73	-3.96	-2.52	0145pro	allylalcohol	H6C3O1
cho350	-5.14	-4.89	-5.06	0053phe	phenol	H6C6O1
cho352	-5.78	-5.17	-5.20	0055ocr	o-cresol	H8C7O1
cho353	-5.91	-5.36	-5.27	0056mcr	m-cresol	H8C7O1
cho354	-5.88	-5.56	-5.25	0057pcr	p-cresol	H8C7O1
cho503	-2.31	-3.26	-3.16	0075pro	acetone	H6C3O1
cho504	-3.12	-3.72	-3.60	0076but	2-butanone	H8C4O1
cho505	-3.76	-4.31	-4.10	0078pen	2-pentanone	H10C5O1
cho506	-4.45	-5.03	-4.62	0080hex	2-hexanone	H12C6O1
cho507	-5.13	-5.67	-5.15	0082hep	2-heptanone	H14C7O1
cho508	-5.81	-6.34	-5.67	0239oct	2-octanone	H16C8O1
cho520	-3.83	-4.19	-4.02	0079pen	3-pentanone	H10C5O1
cho521	-5.20	-5.41	-5.02	0083hep	4-heptanone	H14C7O1
cho522	-6.46	-6.77	-6.09	0085non	5-nonanone	H18C9O1
cho531	-3.94	-4.42	-3.83	0081dim	3,3-dimethylbutanone	H12C6O1
cho540	-4.39	-3.73	-4.84	0077cyc	cyclopentanone	H8C5O1
cho570	-6.14	-5.55	-6.08	0084met	acetophenone	H8C8O1
cho601	-0.99	-1.72	-0.52	0069met	formaldehyde	H2C1O1
cho602	-1.68	-2.66	-2.32	0070eth	acetaldehyde	H4C2O1
cho603	-2.48	-3.19	-2.85	0071proa	propanal	H6C3O1
cho604	-3.10	-3.80	-3.36	0072but	butanal	H8C4O1
cho605	-3.89	-4.48	-3.89	0073pen	pentanal	H10C5O1
cho608	-5.98	-6.45	-5.46	0237oct	octanal	H16C8O1
cho640	-5.44	-5.07	-5.37	0074ben	benzaldehyde	H6C7O1
cho670	-2.39	-5.24	-4.00	0086eth	aceticacid	H4C2O2
cho671	-3.12	-4.20	-3.27	0087pro	propanoicacid	H6C3O2
cho672	-3.86	-4.90	-3.79	0088but	butanoicacid	H8C4O2
cho673	-4.61	-5.46	-4.32	0089pen	pentanoicacid	H10C5O2
cho674	-5.35	-6.15	-4.84	0090hex	hexanoicacid	H12C6O2
cho700	-1.99	-2.96	-1.08	0091met	methylformate	H4C2O2
cho701	-2.59	-3.57	-2.04	0092ethb	ethylformate	H6C3O2
cho711	-2.67	-3.61	-2.25	0093met	methylacetate	H6C3O2
cho712	-3.25	-4.24	-3.19	0095eth	ethylacetate	H8C4O2
cho713	-3.93	-4.85	-3.81	0097pro	propylacetate	H10C5O2
cho714	-4.61	-5.47	-4.33	0099but	butylacetate	H12C6O2
cho715	-5.20	-6.18	-4.86	0101pen	pentylacetate	H14C7O2
cho731	-2.68	-4.04	-2.73	0094met	methylpropanoate	H8C4O2
cho741	-4.01	-4.69	-3.25	0096met	methylbutanoate	H10C5O2
cho751	-4.69	-5.33	-3.78	0098met	methylpentanoate	H12C6O2
cho753	-5.43	-6.00	-4.30	0100met	methylhexanoate	H14C7O2
cho759	-13.69	-14.51	-11.51	0102eth	ethyloctadecanoate	H40C20O2
cho800	-6.31	-5.82	-5.05	0240met	methylbenzoate	H8C8O2
chof001	-1.67	-4.35	-1.69	0207tri	2,2,2-trifluoroethanol	H3C2O1F3
chof010	-1.91	-3.90	-1.18	0214tri	2,2,2-trifluorethylvinylether	H5C4O1F3
chofcl02	-3.90	-4.09	-2.98	0210dic	1,1-dichloro-2,2-difluoroethylmethylether	H4C3O1F2CL2
chon101	-2.58	-3.13	-3.03	0506nit	nitromethane	H3C1N1O2
chon102	-3.29	-3.49	-3.54	0130nit	nitroethane	H5C2N1O2
chon103	-3.95	-3.99	-4.10	0131nit	1-nitropropane	H7C3N1O2
chon104	-4.66	-4.65	-4.57	0133nit	1-nitrobutane	H9C4N1O2
chon106	-3.47	-3.78	-3.69	0132nit	2-nitropropane	H7C3N1O2
chon120	-6.22	-4.46	-5.52	0134nit	nitrobenzene	H5C6N1O2
chon121	-6.52	-4.84	-5.66	0135met	2-methyl-1-nitrobenzene	H7C7N1O2
chon700	-3.33	-5.40	-3.44	0233ethb	acetamide	H5C2N1O1
chon720	-2.91	-4.71	-2.70	n127	formamide	H3C1N1O1
chon870	-6.37	-6.59	-4.48	n007	urea	H4C1N2O1
chop010	-5.43	-5.60	-2.55	0431pho	dimethylmethylphosphonate	H9C3O3P1
chs001	-4.84	-3.43	-3.07	0141dim	dimethyldisulfide	H6C2S2
chs002	-5.74	-4.88	-4.84	0223die	diethyldisulfide	H10C4S2
chs011	-3.05	-2.36	-1.91	0140dim	dimethylsulfide	H6C2S1
chs013	-4.23	-3.70	-3.58	0142die	diethylsulfide	H10C4S1
chs014	-5.61	-4.91	-4.76	0143dip	dipropylsulfide	H14C6S1
chs031	-4.01	-2.35	-3.11	0245thi	thiophene	H4C4S1
chs051	-2.96	-2.27	-2.89	0137ethb	ethanethiol	H6C2S1
chs052	-3.66	-2.87	-3.44	0138pro	1-propanethiol	H8C3S1
chs060	-5.61	-3.84	-5.42	0139thi	thiophenol	H6C6S1
chsi001	-2.92	0.00	-0.43	0939tet	tetramethylsilane	H12C4SI1
nh00	-0.93	-1.87	-0.64	0216amm	ammonia	H3N1
sh00	-0.72	-0.80	-2.07	0219hyd	hydrogensulfide	H2S1
decalin
ch201	-4.37	-3.08	-4.47	0036tol	toluene	H8C7
chbr040	-5.25	-3.08	-5.52	0186bro	bromobenzene	H5C6BR1
chcl101	-4.61	-3.13	-4.91	0174chl	chlorobenzene	H5C6CL1
chf101	-3.44	-2.77	-3.75	0157flu	fluorobenzene	H5C6F1
chi100	-5.96	-3.87	-3.72	test4001	iodobenzene	H5C6I1
chn013	-3.72	-4.38	-2.72	0110but	butylamine	H11C4N1
chn110	-5.78	-5.30	-4.99	0118ani	aniline	H7C6N1
chn114	-6.41	-4.96	-5.26	0122Nme	N-methylaniline	H9C7N1
chn204	-5.86	-5.15	-5.09	0129ben	benzonitrile	H5C7N1
cho080	-5.00	-4.28	-4.25	0068ani	anisole	H8C7O1
cho350	-5.38	-5.09	-5.04	0053phe	phenol	H6C6O1
cho353	-5.11	-5.33	-5.23	0056mcr	m-cresol	H8C7O1
cho354	-5.68	-5.53	-5.21	0057pcr	p-cresol	H8C7O1
cho570	-6.23	-5.40	-6.03	0084met	acetophenone	H8C8O1
cho670	-4.49	-6.00	-4.10	0086eth	aceticacid	H4C2O2
cho671	-4.42	-4.58	-3.23	0087pro	propanoicacid	H6C3O2
cho711	-2.90	-3.90	-2.18	0093met	methylacetate	H6C3O2
cho712	-3.47	-4.27	-3.10	0095eth	ethylacetate	H8C4O2
cho713	-4.05	-4.62	-3.69	0097pro	propylacetate	H10C5O2
cho714	-4.71	-5.00	-4.19	0099but	butylacetate	H12C6O2
cho715	-5.44	-5.47	-4.69	0101pen	pentylacetate	H14C7O2
cho731	-3.50	-4.09	-2.64	0094met	methylpropanoate	H8C4O2
cho751	-4.83	-4.89	-3.62	0098met	methylpentanoate	H12C6O2
cho753	-5.51	-5.32	-4.12	0100met	methylhexanoate	H14C7O2
cho800	-6.76	-5.48	-4.96	0240met	methylbenzoate	H8C8O2
chon120	-6.36	-4.40	-5.49	0134nit	nitrobenzene	H5C6N1O2
chs040	-5.54	-4.21	-5.03	0144thi	thioanisole	H8C7S1
xylene
ch008	-5.29	-4.37	-4.75	0008noc	n-octane	H18C8
ch201	-5.06	-3.41	-4.95	0036tol	toluene	H8C7
chn002	-2.63	-2.81	-2.24	0107tri	trimethylamine	H9C3N1
chn010	-3.20	-2.87	-1.49	0228met	methylamine	H5C1N1
chn011	-3.01	-3.30	-2.22	0103eth	ethylamine	H7C2N1
chn012	-3.69	-4.05	-2.82	0106pro	propylamine	H9C3N1
chn014	-4.70	-5.44	-4.00	0113pen	pentylamine	H13C5N1
chn030	-3.36	-2.87	-1.88	0104dim	dimethylamine	H7C2N1
chn031	-3.93	-4.16	-3.19	0111die	diethylamine	H11C4N1
chn032	-5.35	-5.45	-4.38	0115dip	dipropylamine	H15C6N1
chn060	-5.15	-3.89	-4.04	0225pipa	piperidine	H11C5N1
chn110	-6.10	-5.74	-5.61	0118ani	aniline	H7C6N1
chn112	-7.17	-6.60	-5.81	n011	4-methylaniline	H9C7N1
chn140	-5.12	-4.50	-4.45	0116pyr	pyridine	H5C5N1
cho052	-4.86	-4.64	-3.58	0062dio	1,4-dioxane	H8C4O2
cho101	-1.73	-2.52	-1.56	0044met	methanol	H4C1O1
cho102	-3.42	-3.15	-2.70	0045eth	ethanol	H6C2O1
cho103	-3.57	-3.74	-3.27	0047pro	1-propanol	H8C3O1
cho104	-4.17	-4.47	-3.87	0049but	1-butanol	H10C4O1
cho105	-4.72	-5.14	-4.45	0052pen	1-pentanol	H12C5O1
cho106	-5.85	-5.86	-5.04	0054hex	1-hexanol	H14C6O1
cho107	-6.74	-6.66	-5.63	0058hep	1-heptanol	H16C7O1
cho350	-6.83	-5.45	-5.71	0053phe	phenol	H6C6O1
cho352	-7.25	-5.75	-5.87	0055ocr	o-cresol	H8C7O1
cho353	-6.32	-5.95	-5.98	0056mcr	m-cresol	H8C7O1
cho354	-7.18	-6.19	-5.95	0057pcr	p-cresol	H8C7O1
cho503	-3.26	-3.57	-3.82	0075pro	acetone	H6C3O1
cho504	-4.23	-4.07	-4.29	0076but	2-butanone	H8C4O1
cho505	-4.87	-4.71	-4.86	0078pen	2-pentanone	H10C5O1
cho506	-5.49	-5.50	-5.44	0080hex	2-hexanone	H12C6O1
cho507	-6.15	-6.19	-6.04	0082hep	2-heptanone	H14C7O1
cho531	-4.91	-4.82	-4.59	0081dim	3,3-dimethylbutanone	H12C6O1
cho670	-4.08	-5.93	-5.03	0086eth	aceticacid	H4C2O2
cho671	-4.72	-4.66	-4.10	0087pro	propanoicacid	H6C3O2
cho672	-5.30	-5.43	-4.68	0088but	butanoicacid	H8C4O2
cho673	-5.71	-6.03	-5.27	0089pen	pentanoicacid	H10C5O2
cho674	-6.67	-6.80	-5.86	0090hex	hexanoicacid	H12C6O2
cho711	-3.70	-3.95	-2.95	0093met	methylacetate	H6C3O2
cho712	-4.26	-4.64	-3.96	0095eth	ethylacetate	H8C4O2
cho713	-4.87	-5.30	-4.65	0097pro	propylacetate	H10C5O2
cho714	-5.40	-5.98	-5.23	0099but	butylacetate	H12C6O2
cho715	-6.19	-6.75	-5.82	0101pen	pentylacetate	H14C7O2
cho731	-4.20	-4.42	-3.47	0094met	methylpropanoate	H8C4O2
cho751	-5.61	-5.82	-4.64	0098met	methylpentanoate	H12C6O2
cho753	-6.26	-6.55	-5.23	0100met	methylhexanoate	H14C7O2
chobr010	-8.69	-6.16	-7.15	0215pbr	p-bromophenol	H5C6O1BR1
chon101	-4.20	-3.46	-3.62	0506nit	nitromethane	H3C1N1O2
ethylbenzene
ch202	-5.67	-3.88	-5.48	0037eth	ethylbenzene	H10C8
chn002	-2.64	-2.54	-2.27	0107tri	trimethylamine	H9C3N1
chn011	-2.59	-2.98	-2.26	0103eth	ethylamine	H7C2N1
chn012	-3.44	-3.82	-2.86	0106pro	propylamine	H9C3N1
chn013	-4.43	-4.64	-3.45	0110but	butylamine	H11C4N1
cho101	-1.43	-2.07	-1.58	0044met	methanol	H4C1O1
cho102	-2.49	-2.81	-2.71	0045eth	ethanol	H6C2O1
cho103	-3.71	-3.50	-3.28	0047pro	1-propanol	H8C3O1
cho104	-3.77	-4.31	-3.88	0049but	1-butanol	H10C4O1
cho105	-4.72	-5.09	-4.47	0052pen	1-pentanol	H12C5O1
cho106	-5.68	-5.89	-5.06	0054hex	1-hexanol	H14C6O1
cho107	-6.70	-6.80	-5.64	0058hep	1-heptanol	H16C7O1
cho350	-6.82	-5.31	-5.75	0053phe	phenol	H6C6O1
cho352	-7.25	-5.68	-5.91	0055ocr	o-cresol	H8C7O1
cho503	-3.41	-3.29	-3.85	0075pro	acetone	H6C3O1
cho504	-4.12	-3.87	-4.32	0076but	2-butanone	H8C4O1
cho505	-4.85	-4.61	-4.88	0078pen	2-pentanone	H10C5O1
cho506	-5.49	-5.50	-5.47	0080hex	2-hexanone	H12C6O1
cho507	-6.10	-6.28	-6.06	0082hep	2-heptanone	H14C7O1
cho531	-4.92	-4.74	-4.62	0081dim	3,3-dimethylbutanone	H12C6O1
cho711	-3.74	-3.72	-2.97	0093met	methylacetate	H6C3O2
cho712	-4.31	-4.51	-3.98	0095eth	ethylacetate	H8C4O2
cho713	-4.95	-5.27	-4.67	0097pro	propylacetate	H10C5O2
cho714	-5.48	-6.04	-5.25	0099but	butylacetate	H12C6O2
cho715	-6.20	-6.91	-5.84	0101pen	pentylacetate	H14C7O2
cho731	-4.29	-4.27	-3.49	0094met	methylpropanoate	H8C4O2
cho751	-5.56	-5.87	-4.66	0098met	methylpentanoate	H12C6O2
chobr010	-8.54	-6.11	-7.19	0215pbr	p-bromophenol	H5C6O1BR1
diisopropylether
ch008	-5.38	-5.45	-4.74	0008noc	n-octane	H18C8
ch201	-4.91	-4.12	-4.92	0036tol	toluene	H8C7
ch300	-7.24	-6.46	-6.87	0041nap	naphthalene	H8C10
chn002	-2.74	-3.31	-2.58	0107tri	trimethylamine	H9C3N1
chn031	-3.78	-5.14	-3.68	0111die	diethylamine	H11C4N1
chn110	-6.67	-7.15	-6.34	0118ani	aniline	H7C6N1
chn140	-4.88	-5.43	-4.80	0116pyr	pyridine	H5C5N1
cho022	-3.97	-5.27	-3.92	0242dii	isopropylether	H14C6O1
cho052	-4.42	-5.63	-4.38	0062dio	1,4-dioxane	H8C4O2
cho102	-3.90	-3.69	-3.35	0045eth	ethanol	H6C2O1
cho350	-8.35	-6.74	-6.21	0053phe	phenol	H6C6O1
cho504	-3.96	-4.88	-5.00	0076but	2-butanone	H8C4O1
cho601	-1.04	-1.96	-1.75	0069met	formaldehyde	H2C1O1
cho652	-11.63	-10.75	-8.31	0151phy	p-hydroxybenzaldehyde	H6C7O2
cho670	-5.73	-7.19	-6.55	0086eth	aceticacid	H4C2O2
cho671	-6.37	-5.63	-5.08	0087pro	propanoicacid	H6C3O2
cho672	-6.85	-6.64	-5.66	0088but	butanoicacid	H8C4O2
cho673	-7.59	-7.46	-6.24	0089pen	pentanoicacid	H10C5O2
cho674	-8.23	-8.48	-6.82	0090hex	hexanoicacid	H12C6O2
chon101	-3.90	-3.99	-4.45	0506nit	nitromethane	H3C1N1O2
oh02	-6.72	-4.29	-5.70	n017	hydrogenperoxide	H2O2
acetonitrile
ch008	-3.57	-3.72	-3.57	0008noc	n-octane	H18C8
ch201	-4.68	-3.70	-5.28	0036tol	toluene	H8C7
chn200	-4.85	-4.80	-5.92	0126eth	acetonitrile	H3C2N1
cho052	-5.33	-6.58	-4.71	0062dio	1,4-dioxane	H8C4O2
cho102	-4.43	-4.59	-4.04	0045eth	ethanol	H6C2O1
cho504	-4.73	-5.21	-5.47	0076but	2-butanone	H8C4O1
chon101	-5.62	-4.73	-5.64	0506nit	nitromethane	H3C1N1O2
diethylether
ch008	-5.62	-4.81	-4.82	0008noc	n-octane	H18C8
ch200	-4.21	-2.64	-4.87	0035ben	benzene	H6C6
ch201	-5.23	-3.65	-5.18	0036tol	toluene	H8C7
ch202	-5.45	-4.39	-5.68	0037eth	ethylbenzene	H10C8
ch222	-5.58	-4.62	-5.53	0038oxy	o-xylene	H10C8
ch223	-5.56	-4.66	-5.48	0039mxy	m-xylene	H10C8
ch300	-7.25	-6.17	-7.23	0041nap	naphthalene	H8C10
chbr040	-5.99	-3.67	-6.23	0186bro	bromobenzene	H5C6BR1
chcl101	-5.42	-3.63	-5.76	0174chl	chlorobenzene	H5C6CL1
chcl104	-6.18	-4.48	-6.47	0176pdi	1,4-dichlorobenzene	H4C6CL2
chi001	-3.51	-1.01	-1.61	test4003	iodomethane	H3C1I1
chi100	-6.64	-4.79	-5.07	test4001	iodobenzene	H5C6I1
chn002	-2.78	-2.91	-2.78	0107tri	trimethylamine	H9C3N1
chn010	-2.32	-3.02	-2.69	0228met	methylamine	H5C1N1
chn011	-2.89	-3.64	-3.37	0103eth	ethylamine	H7C2N1
chn012	-3.65	-4.67	-3.96	0106pro	propylamine	H9C3N1
chn013	-4.24	-5.64	-4.56	0110but	butylamine	H11C4N1
chn030	-2.63	-3.00	-2.73	0104dim	dimethylamine	H7C2N1
chn031	-3.83	-4.84	-3.96	0111die	diethylamine	H11C4N1
chn032	-4.96	-6.59	-5.15	0115dip	dipropylamine	H15C6N1
chn060	-4.82	-4.37	-4.70	0225pipa	piperidine	H11C5N1
chn110	-6.51	-7.11	-6.95	0118ani	aniline	H7C6N1
chn140	-4.81	-5.20	-5.19	0116pyr	pyridine	H5C5N1
chn200	-3.59	-3.73	-4.51	0126eth	acetonitrile	H3C2N1
chn204	-6.36	-6.66	-6.78	0129ben	benzonitrile	H5C7N1
cho010	-3.39	-3.78	-3.30	0063die	diethylether	H10C4O1
cho052	-4.67	-5.41	-4.66	0062dio	1,4-dioxane	H8C4O2
cho080	-5.71	-5.70	-5.59	0068ani	anisole	H8C7O1
cho101	-3.61	-2.52	-2.50	0044met	methanol	H4C1O1
cho102	-4.41	-3.42	-3.58	0045eth	ethanol	H6C2O1
cho103	-4.90	-4.20	-4.10	0047pro	1-propanol	H8C3O1
cho104	-5.69	-5.16	-4.70	0049but	1-butanol	H10C4O1
cho105	-6.11	-6.09	-5.28	0052pen	1-pentanol	H12C5O1
cho106	-6.82	-7.06	-5.87	0054hex	1-hexanol	H14C6O1
cho107	-7.51	-8.12	-6.45	0058hep	1-heptanol	H16C7O1
cho108	-7.25	-9.01	-7.03	0236oct	1-octanol	H18C8O1
cho140	-4.44	-3.83	-4.07	0048pro	isopropanol	H8C3O1
cho160	-4.80	-4.66	-4.22	0050met	t-butanol	H10C4O1
cho185	-6.50	-5.01	-5.22	0051cyc	cyclopentanol	H10C5O1
cho202	-6.20	-8.54	-5.83	0046eth	1,2-ethanediol	H6C2O2
cho300	-4.87	-5.22	-4.11	0145pro	allylalcohol	H6C3O1
cho350	-8.75	-6.65	-6.63	0053phe	phenol	H6C6O1
cho353	-7.95	-7.29	-6.92	0056mcr	m-cresol	H8C7O1
cho401	-5.12	-9.39	-4.82	0146met	2-methoxyethanol	H8C3O2
cho504	-4.09	-4.55	-5.31	0076but	2-butanone	H8C4O1
cho570	-6.79	-7.46	-7.68	0084met	acetophenone	H8C8O1
cho602	-2.85	-2.98	-3.94	0070eth	acetaldehyde	H4C2O1
cho603	-3.85	-3.79	-4.45	0071proa	propanal	H6C3O1
cho640	-6.08	-6.75	-6.89	0074ben	benzaldehyde	H6C7O1
cho651	-11.36	-10.13	-8.64	0150mhy	m-hydroxybenzaldehyde	H6C7O2
cho652	-12.07	-11.01	-8.89	0151phy	p-hydroxybenzaldehyde	H6C7O2
cho670	-6.26	-7.28	-7.12	0086eth	aceticacid	H4C2O2
cho671	-6.75	-5.45	-5.39	0087pro	propanoicacid	H6C3O2
cho672	-7.32	-6.48	-5.97	0088but	butanoicacid	H8C4O2
cho673	-7.87	-7.28	-6.56	0089pen	pentanoicacid	H10C5O2
cho674	-8.85	-8.35	-7.15	0090hex	hexanoicacid	H12C6O2
chon101	-4.19	-3.71	-4.89	0506nit	nitromethane	H3C1N1O2
chon120	-6.85	-5.67	-6.80	0134nit	nitrobenzene	H5C6N1O2
chon121	-7.21	-6.22	-6.98	0135met	2-methyl-1-nitrobenzene	H7C7N1O2
chon700	-6.16	-7.29	-6.42	0233ethb	acetamide	H5C2N1O1
chon720	-5.97	-6.27	-5.69	n127	formamide	H3C1N1O1
chon721	-5.31	-6.47	-5.42	0515dim	N,N-dimethylformamide	H7C3N1O1
chon800	-10.60	-10.70	-9.14	n008	benzamide	H7C7N1O1
chon823	-15.03	-14.27	-11.92	n191	uracil	H4C4N2O2
chon870	-9.11	-9.29	-8.51	n007	urea	H4C1N2O1
chonbr30	-17.01	-14.83	-13.17	n203	5-bromouracil	H3C4N2O2BR1
chonf22	-15.56	-14.19	-11.74	n200	5-fluorouracil	H3C4N2O2F1
nh00	-1.41	-2.03	-2.71	0216amm	ammonia	H3N1
nh01	-3.08	-6.36	-3.82	0229hyd	hydrazine	H4N2
oh02	-7.03	-4.24	-6.02	n017	hydrogenperoxide	H2O2
sh00	-0.60	-0.10	-3.10	0219hyd	hydrogensulfide	H2S1
iodobenzene
ch008	-4.72	-3.89	-4.58	0008noc	n-octane	H18C8
ch201	-4.99	-3.06	-5.62	0036tol	toluene	H8C7
chn011	-2.73	-3.31	-2.96	0103eth	ethylamine	H7C2N1
chn012	-3.54	-4.26	-3.55	0106pro	propylamine	H9C3N1
chn013	-4.19	-5.13	-4.13	0110but	butylamine	H11C4N1
cho052	-4.94	-4.97	-4.06	0062dio	1,4-dioxane	H8C4O2
cho101	-2.18	-2.30	-1.95	0044met	methanol	H4C1O1
cho102	-3.18	-3.10	-3.13	0045eth	ethanol	H6C2O1
cho103	-3.52	-3.79	-3.65	0047pro	1-propanol	H8C3O1
cho104	-4.05	-4.66	-4.24	0049but	1-butanol	H10C4O1
cho105	-5.02	-5.49	-4.81	0052pen	1-pentanol	H12C5O1
cho106	-5.71	-6.39	-5.39	0054hex	1-hexanol	H14C6O1
cho107	-6.53	-7.35	-5.96	0058hep	1-heptanol	H16C7O1
cho350	-6.76	-6.20	-6.83	0053phe	phenol	H6C6O1
cho352	-7.14	-6.53	-6.92	0055ocr	o-cresol	H8C7O1
cho353	-6.04	-6.76	-7.05	0056mcr	m-cresol	H8C7O1
cho354	-7.01	-7.13	-7.01	0057pcr	p-cresol	H8C7O1
cho504	-4.22	-4.07	-4.94	0076but	2-butanone	H8C4O1
chobr010	-8.45	-7.04	-8.29	0215pbr	p-bromophenol	H5C6O1BR1
chon101	-4.10	-3.40	-4.70	0506nit	nitromethane	H3C1N1O2
dimethylsulfoxide
ch008	-2.84	-2.90	-1.59	0008noc	n-octane	H18C8
ch201	-4.42	-3.23	-3.36	0036tol	toluene	H8C7
cho052	-4.90	-6.25	-4.20	0062dio	1,4-dioxane	H8C4O2
cho102	-5.25	-4.41	-3.34	0045eth	ethanol	H6C2O1
cho504	-4.23	-4.85	-4.82	0076but	2-butanone	H8C4O1
chon101	-5.66	-4.56	-5.10	0506nit	nitromethane	H3C1N1O2
chos001	-7.63	-9.01	-6.86	0503dim	dimethylsulfoxide	H6C2O1S1
chloroform
ch008	-5.25	-3.88	-5.22	0008noc	n-octane	H18C8
ch076	-4.45	-1.43	-4.24	0018cyc	cyclohexane	H12C6
ch200	-4.64	-2.86	-5.50	0035ben	benzene	H6C6
ch201	-5.48	-3.60	-5.83	0036tol	toluene	H8C7
ch202	-5.84	-4.13	-6.35	0037eth	ethylbenzene	H10C8
ch222	-6.23	-4.36	-6.20	0038oxy	o-xylene	H10C8
ch223	-5.86	-4.37	-6.15	0039mxy	m-xylene	H10C8
ch300	-7.89	-5.82	-8.17	0041nap	naphthalene	H8C10
chbr040	-6.07	-3.61	-6.89	0186bro	bromobenzene	H5C6BR1
chcl033	-4.13	-2.86	-4.89	0162tri	chloroform	H1C1CL3
chcl101	-5.45	-3.61	-6.38	0174chl	chlorobenzene	H5C6CL1
chcl104	-6.32	-4.27	-7.08	0176pdi	1,4-dichlorobenzene	H4C6CL2
chf101	-4.25	-3.02	-5.09	0157flu	fluorobenzene	H5C6F1
chfcl003	-1.55	-0.83	-1.57	0421dfl	difluorodichloromethane	C1F2CL2
chfcl004	-2.62	-0.93	-2.78	0422ftc	fluorotrichloromethane	C1F1CL3
chi100	-6.60	-4.71	-5.62	test4001	iodobenzene	H5C6I1
chn002	-3.90	-3.27	-3.27	0107tri	trimethylamine	H9C3N1
chn010	-3.17	-3.91	-2.98	0228met	methylamine	H5C1N1
chn011	-4.02	-4.26	-3.73	0103eth	ethylamine	H7C2N1
chn012	-4.73	-5.05	-4.38	0106pro	propylamine	H9C3N1
chn030	-3.69	-3.59	-3.18	0104dim	dimethylamine	H7C2N1
chn031	-5.23	-4.88	-4.50	0111die	diethylamine	H11C4N1
chn060	-6.37	-4.46	-5.30	0225pipa	piperidine	H11C5N1
chn110	-7.34	-7.32	-7.63	0118ani	aniline	H7C6N1
chn111	-8.23	-7.59	-7.94	n009	2-methylaniline	H9C7N1
chn112	-8.01	-8.15	-7.86	n011	4-methylaniline	H9C7N1
chn130	-5.50	-6.04	-6.58	0579pyy	pyrrole	H5C4N1
chn140	-6.45	-5.55	-5.77	0116pyr	pyridine	H5C5N1
chn141	-6.98	-5.87	-6.07	0119met	2-methylpyridine	H7C6N1
chn142	-7.35	-5.87	-6.19	0120met	3-methylpyridine	H7C6N1
chn143	-7.50	-6.17	-6.27	0121met	4-methylpyridine	H7C6N1
chn147	-7.74	-6.66	-6.41	0125dim	2,6-dimethylpyridine	H9C7N1
chn160	-6.99	-7.10	-5.62	0117met	2-methylpyrazine	H6C5N2
chn161	-7.72	-7.67	-6.14	0230eth	2-ethylpyrazine	H8C6N2
chn178	-12.51	-12.23	-14.83	0402adn	9-methyladenine	H7C6N5
chn190	-10.23	-7.75	-8.38	0582qui	quinoline	H7C9N1
chn200	-4.44	-4.55	-4.62	0126eth	acetonitrile	H3C2N1
chn204	-7.22	-6.68	-7.33	0129ben	benzonitrile	H5C7N1
cho010	-4.32	-3.80	-3.39	0063die	diethylether	H10C4O1
cho022	-3.78	-4.50	-4.41	0242dii	isopropylether	H14C6O1
cho051	-5.84	-3.77	-4.42	0244tet	tetrahydropyran	H10C5O1
cho052	-6.21	-5.71	-4.32	0062dio	1,4-dioxane	H8C4O2
cho080	-6.24	-5.61	-5.85	0068ani	anisole	H8C7O1
cho083	-7.16	-6.22	-6.85	0246eth	ethylphenylether	H10C8O1
cho101	-3.32	-3.48	-2.65	0044met	methanol	H4C1O1
cho102	-3.94	-4.09	-3.81	0045eth	ethanol	H6C2O1
cho103	-4.41	-4.59	-4.41	0047pro	1-propanol	H8C3O1
cho104	-5.28	-5.29	-5.07	0049but	1-butanol	H10C4O1
cho105	-5.90	-5.95	-5.69	0052pen	1-pentanol	H12C5O1
cho106	-6.67	-6.70	-6.32	0054hex	1-hexanol	H14C6O1
cho107	-7.53	-7.47	-6.95	0058hep	1-heptanol	H16C7O1
cho140	-4.28	-4.27	-4.37	0048pro	isopropanol	H8C3O1
cho160	-4.48	-4.90	-4.63	0050met	t-butanol	H10C4O1
cho202	-5.98	-9.27	-6.47	0046eth	1,2-ethanediol	H6C2O2
cho300	-4.34	-5.76	-4.51	0145pro	allylalcohol	H6C3O1
cho350	-7.14	-6.89	-7.35	0053phe	phenol	H6C6O1
cho352	-7.55	-7.08	-7.59	0055ocr	o-cresol	H8C7O1
cho353	-6.70	-7.29	-7.64	0056mcr	m-cresol	H8C7O1
cho354	-7.59	-7.65	-7.61	0057pcr	p-cresol	H8C7O1
cho503	-4.42	-4.33	-4.43	0075pro	acetone	H6C3O1
cho504	-5.43	-4.78	-4.98	0076but	2-butanone	H8C4O1
cho570	-7.81	-7.32	-7.73	0084met	acetophenone	H8C8O1
cho601	0.12	-2.68	-1.07	0069met	formaldehyde	H2C1O1
cho602	-3.65	-3.73	-3.27	0070eth	acetaldehyde	H4C2O1
cho640	-7.09	-6.82	-6.75	0074ben	benzaldehyde	H6C7O1
cho652	-10.30	-11.15	-8.94	0151phy	p-hydroxybenzaldehyde	H6C7O2
cho670	-4.74	-8.08	-6.82	0086eth	aceticacid	H4C2O2
cho671	-5.37	-5.88	-4.85	0087pro	propanoicacid	H6C3O2
cho672	-5.99	-6.63	-5.48	0088but	butanoicacid	H8C4O2
cho673	-6.61	-7.19	-6.12	0089pen	pentanoicacid	H10C5O2
cho674	-7.51	-8.01	-6.76	0090hex	hexanoicacid	H12C6O2
cho711	-4.90	-4.72	-3.30	0093met	methylacetate	H6C3O2
cho712	-5.58	-5.41	-4.41	0095eth	ethylacetate	H8C4O2
cho713	-6.35	-5.99	-5.14	0097pro	propylacetate	H10C5O2
cho714	-6.71	-6.66	-5.76	0099but	butylacetate	H12C6O2
cho715	-7.36	-7.44	-6.40	0101pen	pentylacetate	H14C7O2
cho731	-5.48	-5.12	-3.90	0094met	methylpropanoate	H8C4O2
cho751	-6.68	-6.49	-5.17	0098met	methylpentanoate	H12C6O2
cho753	-7.24	-7.22	-5.80	0100met	methylhexanoate	H14C7O2
cho800	-7.81	-7.48	-6.46	0240met	methylbenzoate	H8C8O2
chobr010	-8.59	-7.56	-8.83	0215pbr	p-bromophenol	H5C6O1BR1
chof001	-3.03	-6.34	-4.41	0207tri	2,2,2-trifluoroethanol	H3C2O1F3
chon101	-4.68	-4.41	-4.34	0506nit	nitromethane	H3C1N1O2
chon120	-7.78	-5.64	-6.63	0134nit	nitrobenzene	H5C6N1O2
chon121	-8.30	-6.02	-6.94	0135met	2-methyl-1-nitrobenzene	H7C7N1O2
chon420	-6.72	-6.24	-5.36	0149mor	morpholine	H9C4N1O1
chon700	-7.05	-8.00	-6.21	0233ethb	acetamide	H5C2N1O1
chon712	-8.38	-7.48	-5.87	0519dim	N,N-dimethylacetamide	H9C4N1O1
chon800	-11.06	-10.78	-9.37	n008	benzamide	H7C7N1O1
chon823	-14.28	-14.79	-10.85	n191	uracil	H4C4N2O2
chon827	-9.71	-12.50	-10.26	0403thi	1-methylthymine	H8C6N2O2
chon841	-13.64	-11.93	-12.00	0401amia	1,1-dimethyl-3-phenylurea	H12C9N2O1
chon870	-8.56	-10.18	-8.22	n007	urea	H4C1N2O1
chon901	-9.82	-6.67	-7.14	n186	N-methyl-2-pyrrolidinone	H9C5N1O1
chonbr30	-15.03	-15.13	-12.07	n203	5-bromouracil	H3C4N2O2BR1
chonf22	-14.31	-14.65	-10.56	n200	5-fluorouracil	H3C4N2O2F1
chop001	-9.74	-9.83	-6.07	0220tri	trimethylphosphate	H9C3O4P1
chop002	-10.90	-11.22	-9.37	0221tri	triethylphosphate	H15C6O4P1
chop003	-11.11	-12.69	-11.20	0222tri	tripropylphosphate	H21C9O4P1
chosp11	-9.51	-12.89	-10.77	0441pho	dimethyl4-nitrophenylthiophosphate	H10C8N1O5P1S1
chs013	-6.40	-4.37	-5.12	0142die	diethylsulfide	H10C4S1
chs031	-5.83	-2.86	-4.41	0245thi	thiophene	H4C4S1
chs040	-5.98	-5.49	-6.89	0144thi	thioanisole	H8C7S1
chs060	-7.61	-4.87	-7.21	0139thi	thiophenol	H6C6S1
nh00	-2.41	-3.27	-2.76	0216amm	ammonia	H3N1
nh01	-4.42	-7.51	-3.91	0229hyd	hydrazine	H4N2
oh02	-4.70	-5.43	-4.49	n017	hydrogenperoxide	H2O2
butylacetate
ch300	-7.59	-5.78	-10.64	0041nap	naphthalene	H8C10
chn110	-7.30	-7.31	-9.62	0118ani	aniline	H7C6N1
chn112	-7.81	-8.15	-10.07	n011	4-methylaniline	H9C7N1
chn140	-5.31	-5.49	-7.48	0116pyr	pyridine	H5C5N1
cho101	-3.04	-3.37	-3.19	0044met	methanol	H4C1O1
cho102	-3.97	-3.99	-4.59	0045eth	ethanol	H6C2O1
cho103	-4.52	-4.51	-5.39	0047pro	1-propanol	H8C3O1
cho104	-5.23	-5.23	-6.27	0049but	1-butanol	H10C4O1
cho105	-5.78	-5.90	-7.13	0052pen	1-pentanol	H12C5O1
cho106	-6.62	-6.67	-7.99	0054hex	1-hexanol	H14C6O1
cho107	-7.14	-7.46	-8.85	0058hep	1-heptanol	H16C7O1
cho108	-8.17	-8.14	-9.71	0236oct	1-octanol	H18C8O1
cho202	-6.27	-9.29	-6.73	0046eth	1,2-ethanediol	H6C2O2
cho350	-8.96	-6.86	-8.85	0053phe	phenol	H6C6O1
cho352	-8.90	-7.06	-9.23	0055ocr	o-cresol	H8C7O1
cho353	-8.44	-7.27	-9.39	0056mcr	m-cresol	H8C7O1
cho354	-9.28	-7.64	-9.35	0057pcr	p-cresol	H8C7O1
cho670	-6.11	-8.07	-7.94	0086eth	aceticacid	H4C2O2
cho714	-5.52	-6.62	-8.44	0099but	butylacetate	H12C6O2
chobr010	-10.57	-7.55	-10.43	0215pbr	p-bromophenol	H5C6O1BR1
oh02	-6.76	-5.35	-4.61	n017	hydrogenperoxide	H2O2
bromobenzene
ch008	-5.02	-3.54	-4.83	0008noc	n-octane	H18C8
ch201	-5.13	-2.96	-5.94	0036tol	toluene	H8C7
chbr040	-6.25	-2.97	-7.03	0186bro	bromobenzene	H5C6BR1
chn011	-2.73	-3.44	-3.36	0103eth	ethylamine	H7C2N1
chn012	-3.57	-4.36	-3.96	0106pro	propylamine	H9C3N1
chn013	-4.22	-5.19	-4.56	0110but	butylamine	H11C4N1
chn110	-6.66	-6.85	-7.78	0118ani	aniline	H7C6N1
chn112	-7.59	-7.80	-7.93	n011	4-methylaniline	H9C7N1
cho052	-5.02	-5.07	-4.34	0062dio	1,4-dioxane	H8C4O2
cho101	-2.31	-2.48	-2.18	0044met	methanol	H4C1O1
cho102	-3.26	-3.23	-3.36	0045eth	ethanol	H6C2O1
cho103	-3.74	-3.86	-3.89	0047pro	1-propanol	H8C3O1
cho104	-4.08	-4.69	-4.50	0049but	1-butanol	H10C4O1
cho105	-5.06	-5.48	-5.10	0052pen	1-pentanol	H12C5O1
cho106	-5.92	-6.35	-5.69	0054hex	1-hexanol	H14C6O1
cho107	-6.68	-7.27	-6.28	0058hep	1-heptanol	H16C7O1
cho350	-6.87	-6.36	-7.21	0053phe	phenol	H6C6O1
cho352	-7.26	-6.65	-7.32	0055ocr	o-cresol	H8C7O1
cho354	-7.12	-7.25	-7.42	0057pcr	p-cresol	H8C7O1
cho504	-4.37	-4.09	-5.24	0076but	2-butanone	H8C4O1
cho711	-3.87	-3.99	-3.75	0093met	methylacetate	H6C3O2
cho712	-4.57	-4.82	-4.79	0095eth	ethylacetate	H8C4O2
cho713	-4.93	-5.52	-5.49	0097pro	propylacetate	H10C5O2
cho714	-5.58	-6.33	-6.08	0099but	butylacetate	H12C6O2
cho715	-6.35	-7.25	-6.68	0101pen	pentylacetate	H14C7O2
chobr010	-8.49	-7.16	-8.64	0215pbr	p-bromophenol	H5C6O1BR1
chon101	-4.25	-3.53	-5.09	0506nit	nitromethane	H3C1N1O2
chlorobenzene
ch008	-5.16	-3.70	-4.97	0008noc	n-octane	H18C8
ch201	-5.18	-2.95	-6.08	0036tol	toluene	H8C7
chcl101	-5.66	-2.94	-6.62	0174chl	chlorobenzene	H5C6CL1
chn002	-2.82	-2.40	-2.92	0107tri	trimethylamine	H9C3N1
chn010	-2.16	-2.79	-2.80	0228met	methylamine	H5C1N1
chn011	-2.73	-3.34	-3.52	0103eth	ethylamine	H7C2N1
chn012	-3.59	-4.33	-4.14	0106pro	propylamine	H9C3N1
chn030	-2.75	-2.61	-2.86	0104dim	dimethylamine	H7C2N1
chn110	-6.72	-6.91	-8.01	0118ani	aniline	H7C6N1
chn112	-7.54	-7.91	-8.18	n011	4-methylaniline	H9C7N1
cho052	-5.08	-5.05	-4.47	0062dio	1,4-dioxane	H8C4O2
cho101	-2.44	-2.29	-2.28	0044met	methanol	H4C1O1
cho102	-3.30	-3.11	-3.46	0045eth	ethanol	H6C2O1
cho103	-3.82	-3.81	-4.00	0047pro	1-propanol	H8C3O1
cho104	-4.31	-4.69	-4.62	0049but	1-butanol	H10C4O1
cho105	-5.25	-5.55	-5.22	0052pen	1-pentanol	H12C5O1
cho106	-5.98	-6.49	-5.83	0054hex	1-hexanol	H14C6O1
cho107	-6.78	-7.47	-6.43	0058hep	1-heptanol	H16C7O1
cho350	-6.96	-6.40	-7.36	0053phe	phenol	H6C6O1
cho352	-7.33	-6.73	-7.48	0055ocr	o-cresol	H8C7O1
cho354	-7.23	-7.35	-7.58	0057pcr	p-cresol	H8C7O1
cho503	-3.86	-3.44	-4.92	0075pro	acetone	H6C3O1
cho504	-4.47	-4.06	-5.36	0076but	2-butanone	H8C4O1
cho505	-5.29	-4.88	-5.95	0078pen	2-pentanone	H10C5O1
cho506	-5.84	-5.88	-6.55	0080hex	2-hexanone	H12C6O1
cho507	-6.46	-6.75	-7.16	0082hep	2-heptanone	H14C7O1
cho531	-5.25	-4.93	-5.65	0081dim	3,3-dimethylbutanone	H12C6O1
cho671	-4.38	-5.17	-5.08	0087pro	propanoicacid	H6C3O2
cho711	-4.00	-3.94	-3.89	0093met	methylacetate	H6C3O2
cho712	-4.63	-4.84	-4.93	0095eth	ethylacetate	H8C4O2
cho713	-5.15	-5.60	-5.63	0097pro	propylacetate	H10C5O2
cho714	-5.74	-6.47	-6.24	0099but	butylacetate	H12C6O2
cho715	-6.49	-7.45	-6.85	0101pen	pentylacetate	H14C7O2
cho731	-4.55	-4.52	-4.39	0094met	methylpropanoate	H8C4O2
cho751	-5.83	-6.28	-5.61	0098met	methylpentanoate	H12C6O2
chobr010	-8.54	-7.25	-8.77	0215pbr	p-bromophenol	H5C6O1BR1
chon101	-4.32	-3.40	-5.25	0506nit	nitromethane	H3C1N1O2
nh00	-1.22	-1.91	-2.77	0216amm	ammonia	H3N1
ethylacetate
ch008	-4.72	-4.19	-7.59	0008noc	n-octane	H18C8
ch201	-5.05	-3.77	-7.93	0036tol	toluene	H8C7
chn112	-7.63	-8.73	-10.38	n011	4-methylaniline	H9C7N1
cho052	-5.03	-6.00	-6.09	0062dio	1,4-dioxane	H8C4O2
cho101	-3.37	-3.47	-3.30	0044met	methanol	H4C1O1
cho102	-4.24	-4.20	-4.69	0045eth	ethanol	H6C2O1
cho103	-4.90	-4.79	-5.48	0047pro	1-propanol	H8C3O1
cho104	-5.77	-5.58	-6.35	0049but	1-butanol	H10C4O1
cho105	-6.13	-6.34	-7.20	0052pen	1-pentanol	H12C5O1
cho106	-6.92	-7.19	-8.05	0054hex	1-hexanol	H14C6O1
cho107	-7.56	-8.06	-8.90	0058hep	1-heptanol	H16C7O1
cho108	-8.41	-8.82	-9.75	0236oct	1-octanol	H18C8O1
cho202	-6.82	-9.84	-6.96	0046eth	1,2-ethanediol	H6C2O2
cho350	-8.70	-7.32	-9.03	0053phe	phenol	H6C6O1
cho670	-6.46	-8.48	-8.25	0086eth	aceticacid	H4C2O2
cho671	-6.95	-6.17	-6.51	0087pro	propanoicacid	H6C3O2
cho672	-7.34	-7.02	-7.35	0088but	butanoicacid	H8C4O2
cho712	-4.46	-5.70	-6.75	0095eth	ethylacetate	H8C4O2
chon101	-5.06	-4.49	-6.55	0506nit	nitromethane	H3C1N1O2
chon823	-15.43	-15.75	-13.99	n191	uracil	H4C4N2O2
chonbr30	-17.93	-16.18	-15.47	n203	5-bromouracil	H3C4N2O2BR1
chonf22	-16.10	-15.63	-13.90	n200	5-fluorouracil	H3C4N2O2F1
oh02	-7.60	-5.56	-4.78	n017	hydrogenperoxide	H2O2
