# Supplementary material for: Development and Test of Highly Accurate End Point Free Energy Methods. 4. Expanding Solvents Capability and logBB Prediction
Source: J Phys Chem B. 2026 May 5;130(19):4994–5001. doi: 10.1021/acs.jpcb.6c00810 (PMC13181792; doi:10.1021/acs.jpcb.6c00810)
Supplement: Supplementary file 2 [file jp6c00810_si_002.csv]

expt	PBSA	SMD	TI	PB+SMD_nonpolar
benzene
-1.52	4.61	2.29	4.85	5.38	CCCCCCCCCCN1CCC[C@H](C1)C(=O)N
2.40	0.66	1.82	1.57	1.99	Nc1cccc2c1cccc2
-0.84	-1.14	-1.81	-2.35	-0.49	Nc1ccccc1O
-0.08	1.05	0.12	0.03	2.98	CC[C@@H](C(=O)O)Br
-0.62	0.14	-0.50	-0.26	1.97	C[C@@H](C(=O)O)Br
0.50	1.61	0.70	1.05	3.67	CCC[C@@H](C(=O)O)Br
2.13	0.97	1.28	1.58	1.60	Nc1ccccc1Cl
1.46	2.91	2.42	3.98	4.10	CCOC(=O)[C@@]1(C[C@@H]2C[C@H]1CN2C)c1ccccc1
0.64	0.19	-1.21	-0.32	2.82	COc1ccccc1C(=O)O
2.45	0.64	1.79	1.46	1.99	Nc1ccc2c(c1)cccc2
1.78	0.31	0.28	0.35	2.56	[O-][N](=O)c1ccccc1N
-0.21	-0.12	0.02	-0.33	4.25	[O-][N](=O)c1ccccc1C(=O)O
2.33	-0.92	-1.63	1.70	2.52	[O-][N](=O)c1ccccc1O
1.60	0.21	0.21	3.58	2.78	O=C(C(F)(F)F)CC(=O)c1cccs1
-1.36	-1.20	-1.98	-2.29	-0.43	Nc1cccc(c1)O
2.20	1.03	1.33	1.70	1.70	Nc1cccc(c1)Br
-0.85	0.26	-0.65	-0.45	2.06	OC(=O)CCBr
1.93	0.93	0.92	1.46	1.51	Nc1cccc(c1)Cl
-1.06	0.12	-1.03	-0.96	1.95	OC(=O)CCCl
-0.52	0.36	-5.13	-0.07	0.23	OC(=O)CCI
1.30	0.32	0.17	0.61	2.49	Nc1cccc(c1)[N](=O)[O-]
0.21	0.54	0.40	1.02	4.84	OC(=O)c1cccc(c1)[N](=O)[O-]
0.38	-0.12	-0.16	0.23	3.23	Oc1cccc(c1)[N](=O)[O-]
3.50	1.32	1.04	2.82	1.49	Nc1ccc(cc1)/N=N/c1ccccc1
-1.65	-1.30	-2.32	-2.32	-0.70	Nc1ccc(cc1)O
2.06	1.00	1.15	1.50	1.49	Nc1ccc(cc1)Br
1.81	0.92	1.02	1.51	1.59	Nc1ccc(cc1)Cl
0.46	0.63	-0.06	0.69	3.35	COc1ccc(cc1)C(=O)O
0.57	1.83	0.59	0.27	3.96	CC(CCC(=O)O)C
0.93	-0.08	-1.66	0.10	2.20	Nc1ccc(cc1)[N](=O)[O-]
0.31	0.49	0.67	1.12	4.84	OC(=O)c1ccc(cc1)[N](=O)[O-]
0.15	-0.49	-0.68	-0.08	2.92	Oc1ccc(cc1)[N](=O)[O-]
2.20	1.33	3.14	2.80	2.48	Sc1cccc2c1nccc2
0.22	-0.35	0.11	0.59	1.73	CC(=O)Nc1ccccc1
0.90	-2.00	-2.93	0.30	0.37	CC(=O)CC(=O)C
0.83	1.39	0.79	2.91	3.46	CN(c1c(C)n(n(c1=O)c1ccccc1)C)C
0.30	0.77	-0.96	1.09	-1.34	C1CC[C@H](NC1)c1cccnc1
-0.27	-0.41	-0.67	-2.74	1.30	OC(=O)c1ccccc1N
0.21	0.80	0.61	0.45	3.44	OC(=O)c1ccccc1
0.61	-0.13	0.55	-0.21	-0.26	NCc1ccccc1
0.11	4.19	3.17	6.68	9.35	CCCC[C@H](CO[P@@](=O)(OC[C@@H](CCCC)CC)O)CC
-1.41	-0.60	-1.26	-0.79	1.13	OC(=O)CBr
0.14	0.95	0.31	-0.51	-0.22	CCCCN
-1.45	-0.96	-2.05	-1.57	0.81	OC(=O)CCl
2.04	-2.00	-2.93	0.34	0.37	CC(=O)CC(=O)C
1.00	-0.23	-2.57	1.16	3.71	OCC(=O)[C@H]1CC[C@@H]2[C@]1(C)C[C@H](O)[C@H]1[C@H]2CCC2=CC(=O)CC[C@]12C
-0.04	-1.30	-3.48	0.96	3.45	OCC(=O)[C@@]1(O)CC[C@@H]2[C@]1(C)CC(=O)[C@H]1[C@H]2CCC2=CC(=O)CC[C@]12C
-0.91	0.44	-0.65	-1.11	2.38	C/C=C/C(=O)O
-0.42	1.24	-1.42	0.96	4.50	CCCCOP(=O)(OCCCC)O
-1.40	0.10	-1.05	0.03	2.02	ClC(C(=O)O)Cl
-0.82	0.05	-2.63	0.17	2.25	COP(=O)([C@@H](C(Cl)(Cl)Cl)O)OC
1.43	-0.77	-1.35	1.54	2.12	CCOc1cc(C=O)ccc1O
-1.08	-0.07	-5.74	-0.43	-0.27	OC(=O)CI
-0.74	1.00	-0.40	-1.01	2.82	CC(C(=O)O)C
-0.23	1.46	0.10	-0.63	3.49	CC(CC(=O)O)C
1.12	0.34	0.15	0.65	0.93	COc1cccc(c1)N
1.17	0.95	0.17	3.27	5.79	COP(=O)(Oc1ccc(cc1)[N](=O)[O-])OC
1.28	0.71	3.16	5.00	4.93	COP(=S)(Oc1ccc(cc1)[N](=O)[O-])OC
-0.75	-0.82	-1.80	-1.98	-1.35	Nc1cccc(c1)N
0.98	1.79	0.84	1.86	0.30	CN1CCC[C@H]1c1cccnc1
0.51	1.28	-2.63	2.09	1.57	CNc1ccc(cc1)N=O
1.71	1.92	-1.09	3.89	2.78	O=Nc1ccc(cc1)N(C)C
0.18	0.32	0.85	1.74	2.56	CC(=O)Nc1ccccc1C
1.59	0.13	0.41	0.71	0.64	COc1ccccc1N
1.46	0.27	-1.43	1.98	2.42	COP(=O)(C=C(Cl)Cl)OC
-0.26	-1.24	-2.79	-2.17	-1.70	Nc1ccccc1N
0.87	0.16	-0.11	0.62	0.61	COc1ccc(cc1)N
-0.03	0.21	0.02	0.01	3.04	OC(=O)Cc1ccccc1
1.69	-0.56	1.04	2.35	6.20	[O-][N](=O)c1cc([N](=O)[O-])c(c(c1)[N](=O)[O-])O
-1.17	-0.24	-1.92	-1.92	-0.84	Nc1ccc(cc1)N
-2.11	-1.59	-2.47	-2.83	0.22	Oc1cccc(c1)O
0.45	-1.58	-3.52	-1.23	1.32	OC(=O)c1ccccc1O
2.40	-0.88	-1.46	1.70	1.88	CC(=O)CC(=O)c1cccs1
-1.30	1.41	0.35	1.11	3.42	OC(=O)C(Cl)(Cl)Cl
1.13	2.73	2.25	2.22	1.97	CCN(CC)CC
butanol
-1.34	2.11	0.21	-2.89	0.77	CC[C@@H](C(=O)O)N
3.64	4.98	4.53	5.36	4.58	Clc1ccccc1c1ccccc1
1.96	3.34	1.38	2.66	1.63	Cc1ccnc2c1cccc2O
1.67	2.86	0.99	2.21	1.24	Oc1cccc2c1nccc2
3.21	3.93	4.01	3.85	3.95	c1cc2cccc3c2c(c1)CC3
0.44	3.69	0.60	-1.14	1.75	OC(=O)CCCCC(=O)O
-1.60	1.26	-0.61	-1.77	-0.04	C[C@@H](C(=O)O)N
3.56	5.14	4.25	4.59	4.23	c1ccc2c(c1)cc1c(c2)cccc1
5.47	10.40	8.45	14.40	8.51	Brc1c(Oc2c(Br)c(Br)c(c(c2Br)Br)Br)c(Br)c(c(c1Br)Br)Br
4.11	6.37	5.05	5.59	5.04	c1ccc2c(c1)cc1c(c2)ccc2c1cccc2
4.28	6.62	5.29	5.67	5.25	c1ccc2c(c1)c1ccc3c4c1c(c2)ccc4ccc3
4.21	6.84	5.51	6.22	5.47	c1cc2ccc3c4c2c(c1)c1cccc2c1c4c(cc3)cc2
2.53	2.46	2.98	3.69	3.00	Brc1ccccc1
2.43	2.31	2.94	3.11	2.99	Clc1ccccc1
4.07	6.15	4.96	5.50	4.94	c1ccc2c(c1)c1ccc3c(c1cc2)cccc3
-1.08	2.54	0.05	0.59	0.51	O/N=C(/C(=N/O)/C)\C
4.91	10.89	6.95	8.04	7.92	CCCCCCOC(=O)c1ccccc1C(=O)OCCCCCC
-0.98	2.92	0.72	-1.76	1.30	CCC[C@@H](C(=O)O)N
3.28	4.48	4.17	4.10	4.13	c1ccc2-c3c(Cc2c1)cccc3
-0.08	-0.61	-0.39	-2.51	0.06	OC=O
0.21	2.83	0.07	-0.95	1.23	OC(=O)CCCC(=O)O
-1.81	0.57	-1.07	-3.04	-0.61	NCC(=O)O
4.19	4.51	5.10	6.17	4.86	Clc1c(Cl)c(Cl)c(c(c1Cl)Cl)Cl
-0.51	3.53	0.91	-0.09	1.48	CCCC[C@@H](C(=O)O)N
-0.28	1.13	-0.89	-1.18	0.20	OC(=O)CC(=O)O
2.76	3.44	3.34	3.28	3.33	c1ccc2c(c1)cccc2
0.25	5.90	-3.89	-6.39	-2.02	NC[C@H]1O[C@H](O[C@@H]2[C@@H](N)C[C@H]([C@@H]([C@H]2O)O)N)[C@@H]([C@H]([C@@H]1O)O)N
1.65	3.89	2.18	2.41	3.23	COP(=O)(C=C(Cl)Cl)OC
-0.76	0.50	-0.95	-0.88	-0.08	OC(=O)C(=O)O
4.72	7.46	6.82	8.06	6.87	Clc1cc(Cl)cc(c1c1c(Cl)cc(cc1Cl)Cl)Cl
5.20	8.98	8.33	9.97	8.14	Clc1c(c2c(Cl)c(Cl)c(c(c2Cl)Cl)Cl)c(Cl)c(c(c1Cl)Cl)Cl
4.68	6.53	5.78	7.42	5.88	Clc1ccc(cc1Cl)c1ccc(c(c1)Cl)Cl
3.46	4.65	4.15	4.35	4.13	c1ccc2c(c1)c1ccccc1cc2
0.77	4.40	1.07	-0.50	2.25	OC(=O)CCCCCC(=O)O
3.74	5.11	4.48	4.69	4.42	c1cc2ccc3c4c2c(c1)ccc4ccc3
-0.17	8.58	-4.58	-2.49	1.49	OC[C@H]([C@H]([C@H](Cn1c2cc(C)c(cc2nc2c1nc(=O)[nH]c2=O)C)O)O)O
0.92	5.30	1.61	-0.22	2.77	OC(=O)CCCCCCC(=O)O
0.00	2.07	-0.30	-1.52	0.78	OC(=O)CCC(=O)O
0.93	4.46	2.76	1.47	3.46	COP(=O)([C@@H](C(Cl)(Cl)Cl)O)OC
-1.14	2.38	0.26	-0.24	1.18	N[C@H](C(=O)O)C(C)C
-0.34	2.07	-0.69	-1.45	0.20	O=c1[nH]c(=O)c2c([nH]1)nc[nH]2
carbontet
-0.14	-1.04	-1.43	1.09	1.06	O=C(C(F)(F)F)CC(=O)C
1.17	1.09	1.41	1.20	3.79	CCC1(C2CCCCC2)C(=O)NC(=S)NC1=O
0.88	-0.36	-0.32	-0.48	2.26	O=C(/N=N/c1ccccc1)NNc1ccccc1
-1.75	-1.33	-1.71	-3.48	-0.41	Nc1ccccc1O
1.73	0.82	1.45	1.06	1.77	Nc1ccccc1Cl
1.08	-0.28	0.46	-0.92	2.32	[O-][N](=O)c1ccccc1N
2.07	-1.54	-1.54	1.35	2.16	[O-][N](=O)c1ccccc1O
-2.39	-1.39	-1.91	-3.91	-0.43	Nc1cccc(c1)O
1.37	0.77	1.08	0.43	1.69	Nc1cccc(c1)Cl
0.45	-0.35	0.34	-0.68	2.15	Nc1cccc(c1)[N](=O)[O-]
-2.64	-1.49	-2.24	-3.93	-0.64	Nc1ccc(cc1)O
1.31	0.77	1.18	0.43	1.75	Nc1ccc(cc1)Cl
2.73	-1.46	-0.99	2.91	-0.05	Cc1ccnc2c1cccc2O
-0.13	-0.81	-1.50	-1.38	1.80	Nc1ccc(cc1)[N](=O)[O-]
-0.99	-1.04	-0.60	-1.79	2.60	Oc1ccc(cc1)[N](=O)[O-]
2.06	-1.76	-1.35	2.11	-0.51	Oc1cccc2c1nccc2
1.91	1.21	3.38	2.45	2.71	Sc1cccc2c1nccc2
0.09	4.27	3.17	6.02	9.33	CCCC[C@H](CO[P@@](=O)(OC[C@@H](CCCC)CC)O)CC
1.76	-2.20	-4.37	-1.44	-0.05	C/C(=C/C(=O)C)/O
-0.01	0.66	-0.74	0.50	-1.14	C1CC[C@H](NC1)c1cccnc1
-2.56	-1.18	-2.21	-2.77	0.63	OC(=O)CCl
-0.62	-1.62	-2.12	1.47	-0.56	COc1ccc2c3c1O[C@@H]1[C@@]43CCN([C@H](C2)[C@@H]4C=C[C@@H]1O)C
-0.75	0.96	-2.75	1.47	-0.36	IC#N
-1.13	-1.21	-1.29	0.89	3.94	OP(=O)(OCc1ccccc1)OCc1ccccc1
-1.44	1.19	-1.55	0.27	4.34	CCCCOP(=O)(OCCCC)O
0.00	1.39	2.23	1.32	2.36	CCN(C(=S)S)CC
0.54	1.39	-0.43	0.05	3.23	CCOP(=O)(OCC)F
1.57	1.85	0.51	1.32	4.27	CC(OP(=O)(OC(C)C)F)C
-0.04	-0.03	-1.75	-1.34	1.59	COP(=O)(OC)F
1.61	1.93	1.90	2.49	3.83	S=C(/N=N/c1ccccc1)NNc1ccccc1
-1.47	0.83	-0.49	-1.77	2.72	CC(C(=O)O)C
-0.54	1.30	0.01	-0.91	3.39	CC(CC(=O)O)C
0.63	0.20	0.32	-0.29	1.09	COc1cccc(c1)N
1.42	1.25	1.51	0.66	3.12	CC(=CC(=O)C)C
-2.49	-0.99	-1.63	-3.38	-1.18	Nc1cccc(c1)N
0.94	1.70	1.07	1.79	0.52	CN1CCC[C@H]1c1cccnc1
1.22	-0.02	0.59	-0.20	0.82	COc1ccccc1N
0.45	-1.27	2.47	1.32	0.10	CCOP(=S)(OCC)S
1.90	0.40	3.30	2.53	2.41	CC(OP(=S)(OC(C)C)S)C
0.92	0.15	-1.50	1.05	2.35	COP(=O)(C=C(Cl)Cl)OC
-0.81	-1.42	-2.62	-3.14	-1.53	Nc1ccccc1N
0.38	0.01	0.05	-0.46	0.77	COc1ccc(cc1)N
1.78	2.69	0.90	1.37	4.80	CCCOP(=O)(OCCC)F
-1.78	-0.40	-1.75	-2.99	-0.66	Nc1ccc(cc1)N
-0.30	-1.76	-3.58	-1.83	1.22	OC(=O)c1ccccc1O
dichloroethane
2.99	0.99	3.07	3.27	3.12	CC(Cl)(Cl)Cl
2.55	0.62	2.58	3.80	2.70	ClCC(Cl)Cl
3.35	1.63	3.41	3.81	3.39	FC(C(Cl)(F)F)(Cl)Cl
2.33	0.48	2.56	2.48	2.63	CC(Cl)Cl
1.82	2.46	1.51	1.95	3.58	CCOC(OCC)C
2.36	0.29	2.58	2.09	2.55	Cl/C=C/Cl
0.04	1.42	0.44	1.09	2.41	COCCOC
3.32	1.71	3.50	4.05	5.02	[O-][N](=O)c1ccccc1Cl
3.13	1.46	3.34	3.22	3.47	CCCCCl
2.47	0.71	2.77	2.71	2.86	CCCCl
3.33	1.43	3.52	2.92	3.53	CCCC=C
5.07	2.94	4.65	5.13	4.76	CC(C(C)C)C(C)C
4.71	2.48	4.37	4.48	4.45	CC(CC(C)C)C
5.12	3.24	4.96	5.33	5.05	CC(CCC(C)C)C
3.55	1.36	3.23	3.10	3.31	CC(Br)(C)C
3.42	1.21	3.10	2.89	3.28	CC(Cl)(C)C
4.18	2.25	4.09	4.13	4.16	CCCC(C)C
3.08	1.85	3.73	2.56	3.76	Nc1ccc2c(c1)cccc2
3.33	1.31	3.42	3.07	3.43	C=CC(C)C
1.70	1.39	0.93	1.22	3.85	Nc1ccc(cc1)[N](=O)[O-]
1.74	3.01	2.59	1.11	5.58	OC(=O)CCCc1ccccc1
3.06	5.22	4.18	3.15	7.25	OC(=O)CCCCCCc1ccccc1
5.45	3.30	5.43	5.91	5.85	c1ccc2c(c1)Oc1c(C2)cccc1
4.81	2.57	5.51	4.82	5.40	c1cc2cccc3c2c(c1)CC3
0.38	-1.04	1.44	-0.38	1.45	CC#N
3.57	3.12	4.44	4.15	4.31	c1ccc2c(c1)nc1c(c2)cccc1
0.71	3.16	1.80	4.49	5.49	O=c1cc(n(n1c1ccccc1)C)C
2.23	3.21	3.48	1.24	3.78	Nc1ccc(cc1)c1ccc(cc1)N
4.40	3.84	4.57	4.96	6.97	O=C(C(=O)c1ccccc1)c1ccccc1
4.90	3.24	5.86	5.23	5.87	c1ccc(cc1)c1ccccc1
2.10	0.28	2.37	2.25	2.38	CCBr
3.23	1.10	3.25	3.27	3.24	ClC(Cl)(Cl)Cl
2.27	0.29	2.51	2.42	2.48	ClC(Cl)Cl
1.37	1.37	1.77	2.45	3.80	O=C1CCCCC1
1.14	0.87	1.49	1.84	3.43	O=C1CCCC1
3.69	4.00	3.87	4.34	5.09	CCCCOCCCC
3.24	4.60	4.61	4.02	6.90	OC(=O)Cc1ccccc1Nc1c(Cl)cccc1Cl
1.23	1.29	1.70	1.82	2.85	CCOCC
2.47	3.70	3.25	4.29	5.68	O=C(N(C)C)Nc1ccc(c(c1)Cl)Cl
1.40	-0.63	1.82	1.16	1.82	C=C
5.15	2.71	4.65	5.01	4.72	CCC1CCCCC1
4.44	0.18	3.11	1.68	2.79	C1C=CC=C1
2.87	6.51	3.81	5.05	9.05	COc1ccc2c(c1)c(CC(=O)O)c(n2C(=O)c1ccc(cc1)Cl)C
2.33	-0.02	-1.76	2.86	-1.20	II
2.54	0.43	0.77	2.54	0.90	CCI
2.00	-0.31	0.10	2.04	0.20	CI
2.92	0.79	3.23	2.51	3.09	C=CC(=C)C
2.38	4.89	3.02	2.55	7.66	OC(=O)[C@@H](c1cccc(c1)C(=O)c1ccccc1)C
1.77	-0.18	1.99	1.86	2.04	ClCCl
1.87	3.07	2.73	3.18	5.14	CN(C(=O)Nc1ccc(cc1)Cl)C
3.77	2.16	4.39	3.62	4.46	Cc1cccc(c1)C
4.15	2.20	4.81	4.06	4.78	c1ccc2c(c1)cccc2
2.57	4.14	2.62	3.22	6.45	COc1ccc2c(c1)ccc(c2)[C@@H](C(=O)O)C
4.94	3.10	4.80	4.75	4.86	CCCCCCC
0.74	2.96	1.80	2.81	1.83	CN1CCC[C@H]1c1cccnc1
0.62	-0.48	0.85	1.11	2.67	[O-][N](=O)C
6.04	4.39	5.89	6.21	5.95	CCCCCCCCC
3.75	1.96	4.28	3.85	4.31	Cc1ccccc1C
0.71	3.04	1.40	1.55	6.03	CCC1(C(=O)NC(=O)NC1=O)c1ccccc1
0.83	0.03	1.95	1.27	2.09	CCC#N
3.78	2.10	4.40	3.96	4.43	Cc1ccc(cc1)C
6.16	3.45	6.62	6.39	6.53	c1cc2ccc3c4c2c(c1)ccc4ccc3
1.52	3.79	-0.21	0.94	4.09	Nc1ccc(cc1)S(=O)(=O)NC(=O)c1ccccc1
1.79	4.42	-0.74	0.86	3.77	COc1nc(OC)nc(c1)NS(=O)(=O)c1ccc(cc1)N
3.77	1.36	3.57	3.61	3.44	ClC(=C(Cl)Cl)Cl
0.77	0.51	0.98	1.51	2.34	C1CCCO1
0.85	2.15	2.33	2.31	2.31	CCN(CC)CC
3.62	5.07	1.25	6.03	7.81	CC(=O)C[C@@H](c1c(=O)oc2c(c1O)cccc2)c1ccccc1
pentanol
2.19	3.47	1.24	2.93	1.49	Cc1ccnc2c1cccc2O
2.13	3.76	1.41	2.84	1.68	Cc1ccc2c(n1)c(O)ccc2
1.79	2.97	0.86	2.40	1.10	Oc1cccc2c1nccc2
-0.76	3.05	-2.08	-3.35	-0.23	OC(=O)C(CC(=O)O)(CC(=O)O)O
-0.30	-0.67	1.71	-0.73	1.70	NC#N
0.71	2.69	0.20	-0.54	1.35	OC(=O)C(C(=O)O)(C)C
-0.26	-0.51	-0.48	-2.65	-0.02	OC=O
0.99	2.00	1.08	-0.17	1.74	CC(C(=O)O)C
1.13	2.68	1.51	0.56	2.19	CC(CC(=O)O)C
-0.22	1.21	-1.07	-0.47	0.04	OC(=O)CC(=O)O
2.38	2.26	-0.92	-2.28	0.47	CC(=O)NCC(=O)O
-0.30	0.58	-1.12	-0.90	-0.21	OC(=O)C(=O)O
1.48	3.29	1.62	0.34	2.21	OC(=O)Cc1ccccc1
1.85	4.07	-0.28	2.71	0.74	[O-][N](=O)c1cc([N](=O)[O-])c(c(c1)[N](=O)[O-])O
0.05	2.03	0.12	-2.28	1.11	CC[C@@H](C(=O)O)O
-0.15	2.19	-0.46	-1.95	0.66	OC(=O)CCC(=O)O
-1.21	1.88	-2.66	-3.39	-0.74	O[C@@H]([C@@H](C(=O)O)O)C(=O)O
1.79	2.29	1.96	3.20	2.41	OC(=O)C(Cl)(Cl)Cl
1.42	3.51	2.14	2.43	2.16	CCN(CC)CC
